# Supplementary material for: (E)-N-(1,3-Benzodioxol-5-yl)-1-(4-{[1-(prop-2-en-1-yl)-1H-1,2,3-triazol-4-yl]meth­oxy}phen­yl)methanimine
Source: Acta Crystallogr Sect E Struct Rep Online. 2013 Sep 21;69(Pt 10):o1576. doi: 10.1107/S1600536813025749 (PMC3790434; doi:10.1107/S1600536813025749)
Supplement: Supplementary file 1 [file e-69-o1576-sup1.cif]

##############################################################################
#                                                                            #
# This CIF contains the data in a paper accepted for publication in          #
# Acta Crystallographica Section E. It conforms to the requirements of       #
# Notes for Authors for Acta Crystallographica Section E, and has been       #
# peer reviewed under the auspices of the IUCr Commission on Journals.       #
#                                                                            #
# Full details of the Crystallographic Information File format               #
# are given in the paper "The Crystallographic Information File (CIF):       #
# a New Standard Archive File for Crystallography" by S. R. Hall, F. H.      #
# Allen and I. D. Brown [Acta Cryst. (1991), A47, 655-685].                  #
#                                                                            #
# The current version of the core CIF dictionary is obtainable from          #
# ftp://ftp.iucr.org/pub/cif_core.dic.                                       #
#                                                                            #
# Software is freely available for graphical display of the structure(s)     #
# in this CIF. For information consult the CIF software page                 #
# http://www.iucr.org/resources/cif/software.                                #
#                                                                            #
# This file may be used for bona fide research purposes within the           #
# scientific community so long as proper attribution is given to the journal # 
# article from which it was obtained.                                        #
#                                                                            #
##############################################################################
data_global
_audit_creation_method     'PLATON <TABLE ACC> option'
_journal_date_recd_electronic     2013-09-16
_journal_date_accepted     2013-09-17
_journal_name_full     'Acta Crystallographica, Section E'
_journal_year     2013
_journal_volume     69
_journal_issue     10
_journal_page_first     o1576
_journal_page_last     o1576
_journal_paper_category     QO
_journal_paper_doi     10.1107/S1600536813025749
_journal_coeditor_code     HB7140
_publ_contact_author_name
; Dr. Mehmet Akkurt
;
_publ_contact_author_address
; Department of Physics
  Faculty of Sciences
  Erciyes University
  38039 Kayseri
  Turkey
;
_publ_contact_author_email     akkurt@erciyes.edu.tr
_publ_contact_author_fax     '+90-352-4374933'
_publ_contact_author_phone     '+90-352-2076666 ext. 33106'
_publ_section_title
;\
(<i>E</i>)-<i>N</i>-(1,3-Benzodioxol-5-yl)-1-(4-{[1-(prop-2-en-1-yl)-1<i>H</i>-\
1,2,3-triazol-4-yl]methoxy}phenyl)methanimine
;
loop_
    _publ_author_name
    _publ_author_footnote
    _publ_author_address
    'Mehmet Akkurt' .
; Department of Physics,
  Faculty of Sciences,
  Erciyes University,
  38039 Kayseri,
  Turkey
;
    'Aliasghar Jarrahpour' .
;
Department of Chemistry,
College of Sciences,
Shiraz University,
71454 Shiraz,
Iran
;
    'Mehdi Mohammadi Chermahini' .
;
Department of Chemistry,
College of Sciences,
Shiraz University,
71454 Shiraz,
Iran
;
    'Pezhman Shiri' .
;
Department of Chemistry,
College of Sciences,
Shiraz University,
71454 Shiraz,
Iran
;
    'Orhan B\"uy\"ukg\"ung\"or' .
;
   Department of Physics,
   Faculty of Arts and Sciences,
   Ondokuz May\?is University,
   55139 Samsun,
   Turkey
;
data_I
_database_code_depnum_ccdc_archive 'CCDC 961586'
_chemical_name_systematic
;\
(<i>E</i>)-<i>N</i>-(1,3-Benzodioxol-5-yl)-1-(4-{[1-(prop-2-en-1-yl)-\
1<i>H</i>-1,2,3-triazol-4-yl]methoxy}phenyl)methanimine
;
_chemical_name_common     ?
_chemical_formula_moiety     'C20 H18 N4 O3'
_chemical_formula_sum     'C20 H18 N4 O3'
_chemical_formula_structural     ?
_chemical_formula_iupac     'C20 H18 N4 O3'
_chemical_formula_weight     362.38
_chemical_melting_point     ?
_symmetry_cell_setting     orthorhombic
_symmetry_space_group_name_H-M     'P 21 21 21'
_symmetry_space_group_name_Hall     'P 2ac 2ab'
loop_
    _symmetry_equiv_pos_site_id
    _symmetry_equiv_pos_as_xyz
    1 x,y,z
    2 1/2-x,-y,1/2+z
    3 1/2+x,1/2-y,-z
    4 -x,1/2+y,1/2-z
_cell_length_a     5.1506(6)
_cell_length_b     15.334(2)
_cell_length_c     22.965(5)
_cell_angle_alpha     90
_cell_angle_beta     90
_cell_angle_gamma     90
_cell_volume     1813.8(5)
_cell_formula_units_Z     4
_cell_measurement_reflns_used     11139
_cell_measurement_theta_min     1.33
_cell_measurement_theta_max     27.17
_cell_measurement_temperature     296(2)
_cell_special_details
;
;
_exptl_crystal_description     'prism'
_exptl_crystal_colour     'light brown'
_exptl_crystal_size_max     0.69
_exptl_crystal_size_mid     0.39
_exptl_crystal_size_min     0.20
_exptl_crystal_size_rad     ?
_exptl_crystal_density_diffrn     1.327
_exptl_crystal_density_meas     ?
_exptl_crystal_density_method     'Not Measured'
_exptl_crystal_F_000     760
loop_
    _exptl_crystal_face_index_h
    _exptl_crystal_face_index_k
    _exptl_crystal_face_index_l
    _exptl_crystal_face_perp_dist
    0 0 1 0.1180
    0 0 -1 0.0720
    -1 6 0 0.1620
    0 -1 0 0.1570
    -5 0 -3 0.3220
    3 6 -1 0.2900
    0 1 1 0.1450
    0 -1 -1 0.1020
    -2 -2 3 0.3480
    0 -1 4 0.1190
    0 1 -5 0.0770
    0 5 -3 0.1180
    -2 3 -6 0.2400
_exptl_absorpt_coefficient_mu     0.092
_exptl_absorpt_correction_type     integration
_exptl_absorpt_process_details     '(X-RED32; Stoe & Cie, 2002)'
_exptl_absorpt_correction_T_min     0.9557
_exptl_absorpt_correction_T_max     0.9850
_exptl_special_details
;
;
_diffrn_ambient_temperature     296(2)
_diffrn_radiation_type     'Mo K\a'
_diffrn_radiation_wavelength     0.71073
_diffrn_radiation_monochromator     'plane graphite'
_diffrn_measurement_device_type     'STOE IPDS 2'
_diffrn_measurement_device     '2-circle goniometer'
_diffrn_measurement_method     '\w-scans'
_diffrn_detector_area_resol_mean     6.67
_diffrn_reflns_number     13771
_diffrn_reflns_av_R_equivalents     0.0590
_diffrn_reflns_av_sigmaI/netI     0.0618
_diffrn_reflns_theta_min     1.60
_diffrn_reflns_theta_max     26.50
_diffrn_reflns_theta_full     25.24
_diffrn_measured_fraction_theta_max     0.999
_diffrn_measured_fraction_theta_full     0.998
_diffrn_reflns_limit_h_min     -6
_diffrn_reflns_limit_h_max     6
_diffrn_reflns_limit_k_min     -19
_diffrn_reflns_limit_k_max     19
_diffrn_reflns_limit_l_min     -28
_diffrn_reflns_limit_l_max     26
_diffrn_reflns_reduction_process
;
;
_refine_special_details
;
Refinement on <i>F</i>^2^ for ALL reflections except those flagged by the user
for potential systematic errors. Weighted <i>R</i>-factors <i>wR</i> and all
goodnesses of fit <i>S</i> are based on <i>F</i>^2^, conventional
<i>R</i>-factors <i>R</i> are based on <i>F</i>, with <i>F</i> set to zero for
negative <i>F</i>^2^. The observed criterion of <i>F</i>^2^ > \s(<i>F</i>^2^)
is used only for calculating -<i>R</i>-factor-obs <i>etc</i>. and is not
relevant to the choice of reflections for refinement. <i>R</i>-factors based
on <i>F</i>^2^ are statistically about twice as large as those based on
<i>F</i>, and <i>R</i>-factors based on ALL data will be even larger.
;
_reflns_number_total     3770
_reflns_number_gt     2125
_reflns_threshold_expression     'I > 2\s(I)'
_refine_ls_structure_factor_coef     Fsqd
_refine_ls_matrix_type     full
_refine_ls_R_factor_all     0.0960
_refine_ls_R_factor_gt     0.0463
_refine_ls_wR_factor_gt     0.0883
_refine_ls_wR_factor_ref     0.1032
_refine_ls_goodness_of_fit_ref     0.903
_refine_ls_restrained_S_all     0.907
_refine_ls_number_reflns     3770
_refine_ls_number_parameters     245
_refine_ls_number_restraints     1
_refine_ls_number_constraints     ?
_refine_ls_hydrogen_treatment     constr
_refine_ls_weighting_scheme     calc
_refine_ls_weighting_details
                      'W=1/[\S^2^(FO^2^)+(0.0508P)^2^] WHERE P=(FO^2^+2FC^2^)/3'
_atom_sites_solution_hydrogens     geom
_atom_sites_solution_primary     ?
_atom_sites_solution_secondary     ?
_refine_ls_shift/su_max     0.000
_refine_ls_shift/su_mean     0.000
_refine_diff_density_max     0.164
_refine_diff_density_min     -0.120
_refine_ls_extinction_method     'none'
_refine_ls_abs_structure_details     ?
loop_
    _atom_type_symbol
    _atom_type_description
    _atom_type_scat_dispersion_real
    _atom_type_scat_dispersion_imag
    _atom_type_scat_source
    C C 0.0033 0.0016 ' International Tables Vol C Tables 4.2.6.8 and 6.1.1.4'
    H H 0.0000 0.0000 ' International Tables Vol C Tables 4.2.6.8 and 6.1.1.4'
    N N 0.0061 0.0033 ' International Tables Vol C Tables 4.2.6.8 and 6.1.1.4'
    O O 0.0106 0.0060 ' International Tables Vol C Tables 4.2.6.8 and 6.1.1.4'
_computing_data_collection     'X-AREA (Stoe & Cie, 2002)'
_computing_cell_refinement     'X-AREA (Stoe & Cie, 2002)'
_computing_data_reduction     'X-RED32 (Stoe & Cie, 2002)'
_computing_structure_solution     'SHELXS97 (Sheldrick, 2008)'
_computing_structure_refinement     'SHELXL97 (Sheldrick, 2008)'
_computing_molecular_graphics     'ORTEP-3 for Windows (Farrugia, 2012)'
_computing_publication_material
                                'WinGX (Farrugia, 2012) and PLATON (Spek, 2009)'
loop_
    _atom_site_type_symbol
    _atom_site_label
    _atom_site_fract_x
    _atom_site_fract_y
    _atom_site_fract_z
    _atom_site_U_iso_or_equiv
    _atom_site_thermal_displace_type
    _atom_site_calc_flag
    _atom_site_refinement_flags
    _atom_site_occupancy
    _atom_site_disorder_assembly
    _atom_site_disorder_group
    O O1 0.2051(5) 0.1543(2) 0.27007(10) 0.1086(10) Uani d . 1.000 . .
    O O2 0.5181(6) 0.07091(18) 0.22561(9) 0.1006(11) Uani d . 1.000 . .
    O O3 0.4365(5) 0.13425(16) 0.73893(8) 0.0846(9) Uani d . 1.000 . .
    N N1 0.5539(7) 0.08711(18) 0.46490(11) 0.0776(11) Uani d . 1.000 . .
    N N2 0.5549(5) 0.2095(2) 0.85838(11) 0.0836(10) Uani d . 1.000 . .
    N N3 0.5512(5) 0.19340(19) 0.91438(11) 0.0805(10) Uani d . 1.000 . .
    N N4 0.3268(5) 0.15416(17) 0.92593(10) 0.0667(9) Uani d . 1.000 . .
    C C1 0.5363(7) 0.08489(19) 0.40356(13) 0.0675(11) Uani d . 1.000 . .
    C C2 0.3460(6) 0.1275(2) 0.36999(13) 0.0735(11) Uani d . 1.000 . .
    C C3 0.3620(7) 0.1170(2) 0.31150(14) 0.0737(12) Uani d . 1.000 . .
    C C4 0.5479(8) 0.0678(2) 0.28498(14) 0.0738(11) Uani d . 1.000 . .
    C C5 0.7368(7) 0.0265(2) 0.31609(15) 0.0857(16) Uani d . 1.000 . .
    C C6 0.7253(7) 0.0361(2) 0.37593(14) 0.0787(12) Uani d . 1.000 . .
    C C7 0.2850(9) 0.1171(3) 0.21640(16) 0.1060(16) Uani d . 1.000 . .
    C C8 0.3987(8) 0.1305(2) 0.49551(14) 0.0783(12) Uani d . 1.000 . .
    C C9 0.4109(6) 0.1334(2) 0.55880(13) 0.0733(12) Uani d D 1.000 . .
    C C10 0.5886(9) 0.0871(3) 0.59019(15) 0.1013(16) Uani d . 1.000 . .
    C C11 0.5948(8) 0.0893(3) 0.64980(16) 0.1047(16) Uani d . 1.000 . .
    C C12 0.4170(7) 0.1383(2) 0.67992(13) 0.0721(11) Uani d . 1.000 . .
    C C13 0.2412(9) 0.1849(3) 0.65028(15) 0.1113(18) Uani d . 1.000 . .
    C C14 0.2367(8) 0.1829(3) 0.59057(15) 0.1157(18) Uani d D 1.000 . .
    C C15 0.2705(7) 0.1901(2) 0.77187(13) 0.0803(11) Uani d . 1.000 . .
    C C16 0.3326(6) 0.1800(2) 0.83444(13) 0.0653(11) Uani d . 1.000 . .
    C C17 0.1889(6) 0.1448(2) 0.87751(14) 0.0758(11) Uani d . 1.000 . .
    C C18 0.2532(8) 0.1336(3) 0.98629(13) 0.0887(14) Uani d . 1.000 . .
    C C19 0.4671(9) 0.0978(3) 1.02037(16) 0.0963(18) Uani d . 1.000 . .
    C C20 0.5422(9) 0.1288(3) 1.06988(17) 0.1170(18) Uani d . 1.000 . .
    H H2 0.21630 0.16100 0.38710 0.0880 Uiso c RU 1.000 . .
    H H5 0.86600 -0.00630 0.29810 0.1030 Uiso c RU 1.000 . .
    H H6 0.85030 0.00850 0.39860 0.0940 Uiso c RU 1.000 . .
    H H7A 0.15200 0.07780 0.20190 0.1270 Uiso c RU 1.000 . .
    H H7B 0.31190 0.16260 0.18770 0.1270 Uiso c RU 1.000 . .
    H H8 0.26940 0.16230 0.47680 0.0940 Uiso c RU 1.000 . .
    H H10 0.70940 0.05300 0.57050 0.1220 Uiso c RU 1.000 . .
    H H11 0.71980 0.05750 0.66990 0.1260 Uiso c RU 1.000 . .
    H H13 0.12130 0.21880 0.67030 0.1330 Uiso c RU 1.000 . .
    H H14 0.11300 0.21580 0.57090 0.1390 Uiso c RU 1.000 . .
    H H15A 0.09040 0.17480 0.76490 0.0970 Uiso c RU 1.000 . .
    H H15B 0.29610 0.25020 0.76010 0.0970 Uiso c RU 1.000 . .
    H H17 0.02600 0.11920 0.87400 0.0910 Uiso c RU 1.000 . .
    H H18A 0.19090 0.18630 1.00500 0.1060 Uiso c RU 1.000 . .
    H H18B 0.11160 0.09190 0.98580 0.1060 Uiso c RU 1.000 . .
    H H19 0.55480 0.04970 1.00550 0.1160 Uiso c RU 1.000 . .
    H H20A 0.45840 0.17680 1.08590 0.1410 Uiso c RU 1.000 . .
    H H20B 0.68020 0.10300 1.08950 0.1410 Uiso c RU 1.000 . .
loop_
    _atom_site_aniso_label
    _atom_site_aniso_U_11
    _atom_site_aniso_U_22
    _atom_site_aniso_U_33
    _atom_site_aniso_U_12
    _atom_site_aniso_U_13
    _atom_site_aniso_U_23
    O1 0.1206(19) 0.141(2) 0.0642(14) 0.042(2) -0.0067(14) 0.0042(15)
    O2 0.124(2) 0.120(2) 0.0578(15) 0.017(2) 0.0055(14) 0.0026(12)
    O3 0.1008(16) 0.0939(16) 0.0591(13) 0.0306(15) -0.0030(12) -0.0015(11)
    N1 0.092(2) 0.080(2) 0.0608(17) 0.0018(17) -0.0005(16) 0.0038(14)
    N2 0.0768(17) 0.112(2) 0.0619(16) -0.0184(17) 0.0002(13) 0.0072(15)
    N3 0.0732(17) 0.107(2) 0.0612(17) -0.0200(17) 0.0011(14) 0.0006(14)
    N4 0.0618(14) 0.0779(16) 0.0605(15) -0.0056(14) 0.0087(13) -0.0084(14)
    C1 0.080(2) 0.0608(19) 0.0618(19) -0.0081(18) 0.0036(17) 0.0032(14)
    C2 0.0775(19) 0.077(2) 0.066(2) 0.0063(19) 0.0018(16) -0.0023(16)
    C3 0.084(2) 0.075(2) 0.062(2) 0.004(2) -0.0049(17) 0.0055(17)
    C4 0.093(2) 0.069(2) 0.0595(19) -0.004(2) 0.007(2) 0.0025(16)
    C5 0.097(3) 0.087(3) 0.073(2) 0.010(2) 0.0141(19) 0.0074(19)
    C6 0.085(2) 0.081(2) 0.070(2) 0.006(2) 0.0023(19) 0.0122(18)
    C7 0.124(3) 0.129(3) 0.065(2) 0.015(3) -0.010(2) -0.005(2)
    C8 0.098(2) 0.073(2) 0.064(2) 0.005(2) -0.0065(18) 0.0066(17)
    C9 0.094(2) 0.067(2) 0.059(2) 0.003(2) -0.0048(17) 0.0070(16)
    C10 0.120(3) 0.120(3) 0.064(2) 0.050(3) 0.007(2) 0.005(2)
    C11 0.121(3) 0.125(3) 0.068(2) 0.057(3) -0.001(2) 0.007(2)
    C12 0.085(2) 0.075(2) 0.0562(19) 0.014(2) -0.0066(16) 0.0015(16)
    C13 0.132(3) 0.139(4) 0.063(2) 0.068(3) -0.013(2) -0.011(2)
    C14 0.143(4) 0.133(3) 0.071(2) 0.068(3) -0.021(2) -0.003(2)
    C15 0.078(2) 0.095(2) 0.0678(19) 0.023(2) -0.0062(16) -0.0114(17)
    C16 0.0604(18) 0.074(2) 0.0616(18) 0.0075(17) -0.0012(15) -0.0087(15)
    C17 0.0595(16) 0.094(2) 0.074(2) -0.0092(17) 0.0001(18) -0.0173(19)
    C18 0.088(2) 0.108(3) 0.070(2) -0.008(2) 0.0180(19) -0.002(2)
    C19 0.129(4) 0.093(3) 0.067(2) 0.012(3) 0.016(3) -0.0023(19)
    C20 0.160(4) 0.125(3) 0.066(2) 0.018(3) 0.005(3) -0.003(2)
_geom_special_details
;
Bond distances, angles <i>etc</i>. have been calculated using the rounded
fractional coordinates. All su's are estimated from the variances of the
(full) variance-covariance matrix. The cell e.s.d.'s are taken into account in
the estimation of distances, angles and torsion angles
;
loop_
    _geom_bond_atom_site_label_1
    _geom_bond_atom_site_label_2
    _geom_bond_site_symmetry_1
    _geom_bond_site_symmetry_2
    _geom_bond_distance
    _geom_bond_publ_flag
    O1 C3 . . 1.373(4) no
    O1 C7 . . 1.419(5) no
    O2 C4 . . 1.373(4) no
    O2 C7 . . 1.410(6) no
    O3 C12 . . 1.360(4) no
    O3 C15 . . 1.427(4) no
    N1 C1 . . 1.412(4) no
    N1 C8 . . 1.255(5) no
    N2 N3 . . 1.310(4) no
    N2 C16 . . 1.348(4) no
    N3 N4 . . 1.330(4) no
    N4 C17 . . 1.327(4) no
    N4 C18 . . 1.471(4) no
    C1 C2 . . 1.408(4) no
    C1 C6 . . 1.382(5) no
    C2 C3 . . 1.355(4) no
    C3 C4 . . 1.363(5) no
    C4 C5 . . 1.363(5) no
    C5 C6 . . 1.383(5) no
    C8 C9 . . 1.456(4) no
    C9 C10 . . 1.364(5) no
    C9 C14 . . 1.383(5) no
    C10 C11 . . 1.370(5) no
    C11 C12 . . 1.372(5) no
    C12 C13 . . 1.339(5) no
    C13 C14 . . 1.372(5) no
    C15 C16 . . 1.480(4) no
    C16 C17 . . 1.348(4) no
    C18 C19 . . 1.459(6) no
    C19 C20 . . 1.292(6) no
    C2 H2 . . 0.9300 no
    C5 H5 . . 0.9300 no
    C6 H6 . . 0.9300 no
    C7 H7A . . 0.9700 no
    C7 H7B . . 0.9700 no
    C8 H8 . . 0.9300 no
    C10 H10 . . 0.9300 no
    C11 H11 . . 0.9300 no
    C13 H13 . . 0.9300 no
    C14 H14 . . 0.9300 no
    C15 H15A . . 0.9700 no
    C15 H15B . . 0.9700 no
    C17 H17 . . 0.9300 no
    C18 H18A . . 0.9700 no
    C18 H18B . . 0.9700 no
    C19 H19 . . 0.9300 no
    C20 H20A . . 0.9300 no
    C20 H20B . . 0.9300 no
loop_
    _geom_angle_atom_site_label_1
    _geom_angle_atom_site_label_2
    _geom_angle_atom_site_label_3
    _geom_angle_site_symmetry_1
    _geom_angle_site_symmetry_2
    _geom_angle_site_symmetry_3
    _geom_angle
    _geom_angle_publ_flag
    C3 O1 C7 . . . 105.3(3) no
    C4 O2 C7 . . . 105.2(3) no
    C12 O3 C15 . . . 117.2(3) no
    C1 N1 C8 . . . 122.0(3) no
    N3 N2 C16 . . . 109.0(3) no
    N2 N3 N4 . . . 107.1(2) no
    N3 N4 C17 . . . 110.3(2) no
    N3 N4 C18 . . . 120.6(3) no
    C17 N4 C18 . . . 128.9(3) no
    N1 C1 C2 . . . 125.4(3) no
    N1 C1 C6 . . . 115.2(3) no
    C2 C1 C6 . . . 119.4(3) no
    C1 C2 C3 . . . 116.4(3) no
    O1 C3 C2 . . . 127.0(3) no
    O1 C3 C4 . . . 109.5(3) no
    C2 C3 C4 . . . 123.5(3) no
    O2 C4 C3 . . . 110.3(3) no
    O2 C4 C5 . . . 128.1(3) no
    C3 C4 C5 . . . 121.6(3) no
    C4 C5 C6 . . . 116.2(3) no
    C1 C6 C5 . . . 123.0(3) no
    O1 C7 O2 . . . 108.6(3) no
    N1 C8 C9 . . . 123.2(3) no
    C8 C9 C10 . . . 122.7(3) no
    C8 C9 C14 . . . 121.0(3) no
    C10 C9 C14 . . . 116.2(3) no
    C9 C10 C11 . . . 122.1(4) no
    C10 C11 C12 . . . 120.1(4) no
    O3 C12 C11 . . . 115.3(3) no
    O3 C12 C13 . . . 125.5(3) no
    C11 C12 C13 . . . 119.2(3) no
    C12 C13 C14 . . . 120.5(4) no
    C9 C14 C13 . . . 121.9(4) no
    O3 C15 C16 . . . 108.8(3) no
    N2 C16 C15 . . . 123.0(3) no
    N2 C16 C17 . . . 107.5(3) no
    C15 C16 C17 . . . 129.5(3) no
    N4 C17 C16 . . . 106.1(3) no
    N4 C18 C19 . . . 113.1(3) no
    C18 C19 C20 . . . 124.1(4) no
    C1 C2 H2 . . . 122.00 no
    C3 C2 H2 . . . 122.00 no
    C4 C5 H5 . . . 122.00 no
    C6 C5 H5 . . . 122.00 no
    C1 C6 H6 . . . 118.00 no
    C5 C6 H6 . . . 119.00 no
    O1 C7 H7A . . . 110.00 no
    O1 C7 H7B . . . 110.00 no
    O2 C7 H7A . . . 110.00 no
    O2 C7 H7B . . . 110.00 no
    H7A C7 H7B . . . 108.00 no
    N1 C8 H8 . . . 118.00 no
    C9 C8 H8 . . . 118.00 no
    C9 C10 H10 . . . 119.00 no
    C11 C10 H10 . . . 119.00 no
    C10 C11 H11 . . . 120.00 no
    C12 C11 H11 . . . 120.00 no
    C12 C13 H13 . . . 120.00 no
    C14 C13 H13 . . . 120.00 no
    C9 C14 H14 . . . 119.00 no
    C13 C14 H14 . . . 119.00 no
    O3 C15 H15A . . . 110.00 no
    O3 C15 H15B . . . 110.00 no
    C16 C15 H15A . . . 110.00 no
    C16 C15 H15B . . . 110.00 no
    H15A C15 H15B . . . 108.00 no
    N4 C17 H17 . . . 127.00 no
    C16 C17 H17 . . . 127.00 no
    N4 C18 H18A . . . 109.00 no
    N4 C18 H18B . . . 109.00 no
    C19 C18 H18A . . . 109.00 no
    C19 C18 H18B . . . 109.00 no
    H18A C18 H18B . . . 108.00 no
    C18 C19 H19 . . . 118.00 no
    C20 C19 H19 . . . 118.00 no
    C19 C20 H20A . . . 120.00 no
    C19 C20 H20B . . . 120.00 no
    H20A C20 H20B . . . 120.00 no
loop_
    _geom_torsion_atom_site_label_1
    _geom_torsion_atom_site_label_2
    _geom_torsion_atom_site_label_3
    _geom_torsion_atom_site_label_4
    _geom_torsion_site_symmetry_1
    _geom_torsion_site_symmetry_2
    _geom_torsion_site_symmetry_3
    _geom_torsion_site_symmetry_4
    _geom_torsion
    _geom_torsion_publ_flag
    C3 O1 C7 O2 . . . . -10.7(4) no
    C7 O1 C3 C2 . . . . -174.9(4) no
    C7 O1 C3 C4 . . . . 6.8(4) no
    C7 O2 C4 C5 . . . . 176.5(4) no
    C4 O2 C7 O1 . . . . 10.5(4) no
    C7 O2 C4 C3 . . . . -6.4(4) no
    C12 O3 C15 C16 . . . . -176.5(3) no
    C15 O3 C12 C13 . . . . -5.8(5) no
    C15 O3 C12 C11 . . . . 174.6(3) no
    C1 N1 C8 C9 . . . . 179.5(3) no
    C8 N1 C1 C2 . . . . -1.7(5) no
    C8 N1 C1 C6 . . . . 178.3(3) no
    C16 N2 N3 N4 . . . . -0.3(4) no
    N3 N2 C16 C17 . . . . 0.1(4) no
    N3 N2 C16 C15 . . . . 178.2(3) no
    N2 N3 N4 C17 . . . . 0.4(3) no
    N2 N3 N4 C18 . . . . -175.1(3) no
    C17 N4 C18 C19 . . . . 142.4(4) no
    C18 N4 C17 C16 . . . . 174.6(3) no
    N3 N4 C17 C16 . . . . -0.4(4) no
    N3 N4 C18 C19 . . . . -43.1(5) no
    C6 C1 C2 C3 . . . . 0.2(5) no
    N1 C1 C6 C5 . . . . 179.7(3) no
    C2 C1 C6 C5 . . . . -0.3(5) no
    N1 C1 C2 C3 . . . . -179.8(3) no
    C1 C2 C3 C4 . . . . 0.6(5) no
    C1 C2 C3 O1 . . . . -177.6(3) no
    O1 C3 C4 C5 . . . . 177.1(3) no
    O1 C3 C4 O2 . . . . -0.3(4) no
    C2 C3 C4 C5 . . . . -1.4(5) no
    C2 C3 C4 O2 . . . . -178.7(3) no
    O2 C4 C5 C6 . . . . 178.1(3) no
    C3 C4 C5 C6 . . . . 1.2(5) no
    C4 C5 C6 C1 . . . . -0.5(5) no
    N1 C8 C9 C14 . . . . 179.4(4) no
    N1 C8 C9 C10 . . . . -1.8(6) no
    C8 C9 C14 C13 . . . . 178.5(4) no
    C8 C9 C10 C11 . . . . -178.8(4) no
    C10 C9 C14 C13 . . . . -0.4(6) no
    C14 C9 C10 C11 . . . . 0.0(6) no
    C9 C10 C11 C12 . . . . 0.8(7) no
    C10 C11 C12 C13 . . . . -1.2(6) no
    C10 C11 C12 O3 . . . . 178.5(4) no
    C11 C12 C13 C14 . . . . 0.8(6) no
    O3 C12 C13 C14 . . . . -178.8(4) no
    C12 C13 C14 C9 . . . . 0.0(7) no
    O3 C15 C16 N2 . . . . 70.4(4) no
    O3 C15 C16 C17 . . . . -111.9(4) no
    N2 C16 C17 N4 . . . . 0.2(4) no
    C15 C16 C17 N4 . . . . -177.8(3) no
    N4 C18 C19 C20 . . . . 126.6(5) no
loop_
    _geom_hbond_atom_site_label_D
    _geom_hbond_atom_site_label_H
    _geom_hbond_atom_site_label_A
    _geom_hbond_site_symmetry_A
    _geom_hbond_distance_DH
    _geom_hbond_distance_HA
    _geom_hbond_distance_DA
    _geom_hbond_angle_DHA
    _geom_hbond_publ_flag
    C5 H5 O3 2_654 0.93 2.59 3.471(4) 157 yes
    C7 H7B N2 3_456 0.97 2.59 3.380(5) 138 yes
_iucr_refine_instructions_details
;
TITL MMS-11
CELL  0.71073   5.1506  15.3336  22.9646   90.000   90.000   90.000
ZERR     4.00   0.0006   0.0022   0.0050    0.000    0.000    0.000
LATT  -1
SYMM  1/2 - X, - Y, 1/2 + Z
SYMM  1/2 + X, 1/2 - Y, - Z
SYMM  - X, 1/2 + Y, 1/2 - Z
SFAC  C    H    N    O
UNIT  80   72   16   12
MERG   2
OMIT    -4.00  53.00
OMIT     1   2   0
OMIT     1   3   0
OMIT     0   4   1
TWIN
DFIX    1.395  0.002  C9  C14
FMAP   2
PLAN    3
ACTA
BOND
BOND   $H
CONF
L.S.  13
WGHT    0.050800
BASF   0.49330
FVAR       0.26154
C1    1    0.536262    0.084889    0.403559    11.00000    0.08033    0.06080 =
         0.06177    0.00315    0.00360   -0.00815
C2    1    0.346050    0.127487    0.369995    11.00000    0.07754    0.07695 =
         0.06629   -0.00231    0.00177    0.00634
AFIX  43
H2    2    0.216281    0.161042    0.387052    11.00000   -1.20000
AFIX   0
C3    1    0.361975    0.117025    0.311500    11.00000    0.08417    0.07521 =
         0.06155    0.00546   -0.00488    0.00420
C4    1    0.547911    0.067783    0.284981    11.00000    0.09257    0.06918 =
         0.05947    0.00249    0.00716   -0.00396
C5    1    0.736847    0.026465    0.316089    11.00000    0.09654    0.08732 =
         0.07284    0.00742    0.01410    0.01008
AFIX  43
H5    2    0.865994   -0.006293    0.298128    11.00000   -1.20000
AFIX   0
C6    1    0.725256    0.036108    0.375933    11.00000    0.08464    0.08053 =
         0.07015    0.01222    0.00232    0.00622
AFIX  43
H6    2    0.850326    0.008510    0.398596    11.00000   -1.20000
AFIX   0
C7    1    0.284998    0.117050    0.216396    11.00000    0.12389    0.12885 =
         0.06541   -0.00528   -0.01006    0.01500
AFIX  23
H7A   2    0.152010    0.077834    0.201946    11.00000   -1.20000
H7B   2    0.311914    0.162594    0.187709    11.00000   -1.20000
AFIX   0
C8    1    0.398654    0.130461    0.495512    11.00000    0.09770    0.07291 =
         0.06442    0.00659   -0.00648    0.00510
AFIX  43
H8    2    0.269447    0.162280    0.476835    11.00000   -1.20000
AFIX   0
C9    1    0.410906    0.133371    0.558803    11.00000    0.09435    0.06655 =
         0.05889    0.00703   -0.00479    0.00303
C10   1    0.588603    0.087107    0.590192    11.00000    0.12002    0.12027 =
         0.06413    0.00497    0.00695    0.05017
AFIX  43
H10   2    0.709363    0.053008    0.570493    11.00000   -1.20000
AFIX   0
C11   1    0.594843    0.089273    0.649797    11.00000    0.12064    0.12543 =
         0.06773    0.00707   -0.00066    0.05735
AFIX  43
H11   2    0.719847    0.057484    0.669883    11.00000   -1.20000
AFIX   0
C12   1    0.416976    0.138265    0.679918    11.00000    0.08494    0.07495 =
         0.05623    0.00147   -0.00661    0.01358
C13   1    0.241249    0.184852    0.650277    11.00000    0.13168    0.13875 =
         0.06260   -0.01056   -0.01340    0.06777
AFIX  43
H13   2    0.121298    0.218803    0.670336    11.00000   -1.20000
AFIX   0
C14   1    0.236696    0.182913    0.590567    11.00000    0.14283    0.13261 =
         0.07119   -0.00343   -0.02059    0.06823
AFIX  43
H14   2    0.113018    0.215827    0.570880    11.00000   -1.20000
AFIX   0
C15   1    0.270463    0.190103    0.771868    11.00000    0.07823    0.09536 =
         0.06779   -0.01144   -0.00620    0.02345
AFIX  23
H15A  2    0.090362    0.174800    0.764936    11.00000   -1.20000
H15B  2    0.296116    0.250237    0.760084    11.00000   -1.20000
AFIX   0
C16   1    0.332646    0.179993    0.834439    11.00000    0.06040    0.07379 =
         0.06156   -0.00872   -0.00124    0.00746
C17   1    0.188859    0.144811    0.877509    11.00000    0.05948    0.09400 =
         0.07403   -0.01730    0.00013   -0.00922
AFIX  43
H17   2    0.025967    0.119176    0.874000    11.00000   -1.20000
AFIX   0
C18   1    0.253192    0.133605    0.986291    11.00000    0.08837    0.10753 =
         0.06987   -0.00203    0.01797   -0.00759
AFIX  23
H18A  2    0.190918    0.186289    1.005042    11.00000   -1.20000
H18B  2    0.111616    0.091894    0.985849    11.00000   -1.20000
AFIX   0
C19   1    0.467070    0.097787    1.020375    11.00000    0.12910    0.09328 =
         0.06747   -0.00234    0.01620    0.01158
AFIX  43
H19   2    0.554759    0.049655    1.005531    11.00000   -1.20000
AFIX   0
C20   1    0.542236    0.128752    1.069878    11.00000    0.16016    0.12476 =
         0.06648   -0.00312    0.00495    0.01795
AFIX  93
H20A  2    0.458441    0.176843    1.085869    11.00000   -1.20000
H20B  2    0.680161    0.102960    1.089538    11.00000   -1.20000
AFIX   0
N1    3    0.553938    0.087108    0.464902    11.00000    0.09239    0.07966 =
         0.06081    0.00384   -0.00051    0.00183
N2    3    0.554877    0.209466    0.858376    11.00000    0.07685    0.11165 =
         0.06188    0.00717    0.00018   -0.01838
N3    3    0.551160    0.193401    0.914378    11.00000    0.07319    0.10718 =
         0.06123    0.00056    0.00114   -0.02000
N4    3    0.326784    0.154159    0.925928    11.00000    0.06176    0.07788 =
         0.06046   -0.00841    0.00867   -0.00564
O1    4    0.205092    0.154281    0.270070    11.00000    0.12061    0.14080 =
         0.06418    0.00420   -0.00670    0.04153
O2    4    0.518062    0.070913    0.225614    11.00000    0.12444    0.11980 =
         0.05782    0.00260    0.00550    0.01731
O3    4    0.436499    0.134254    0.738927    11.00000    0.10078    0.09386 =
         0.05906   -0.00153   -0.00298    0.03057
HKLF 4
REM  MMS-11
REM R1 =  0.0463 for    2125 Fo > 4sig(Fo)  and  0.0960 for all    3770 data
REM    245 parameters refined using      1 restraints
END
WGHT      0.0508      0.0000
REM Highest difference peak  0.164,  deepest hole -0.120,  1-sigma level  0.047
Q1    1   0.5764  0.1380  0.5720  11.00000  0.05    0.16
Q2    1   0.2379  0.1290  0.5768  11.00000  0.05    0.14
Q3    1   0.2199  0.1229  0.6662  11.00000  0.05    0.14
;
