# Supplementary material for: (E)-N-(1,3-Benzodioxol-5-yl)-1-(4-{[1-(prop-2-en-1-yl)-1H-1,2,3-triazol-4-yl]meth­oxy}phen­yl)methanimine
Source: Acta Crystallogr Sect E Struct Rep Online. 2013 Sep 21;69(Pt 10):o1576. doi: 10.1107/S1600536813025749 (PMC3790434; doi:10.1107/S1600536813025749)
Supplement: Supplementary file 2 [file e-69-o1576-Isup2.hkl]

#
# h,k,l, Fc-squared, Fo-squared, sigma(Fo-squared), status flag
#
data_I
_shelx_title ' MMS-11'
_shelx_refln_list_code          4
_shelx_F_calc_maximum      227.16
_exptl_crystal_F_000       760.00
_reflns_d_resolution_high  0.7965

loop_
 _space_group_symop_operation_xyz
 'x, y, z'
 '-x+1/2, -y, z+1/2'
 'x+1/2, -y+1/2, -z'
 '-x, y+1/2, -z+1/2'

_cell_length_a     5.1506
_cell_length_b    15.3336
_cell_length_c    22.9646
_cell_angle_alpha  90.000
_cell_angle_beta   90.000
_cell_angle_gamma  90.000

_shelx_F_squared_multiplier     1.000

loop_
 _refln_index_h
 _refln_index_k
 _refln_index_l
 _refln_F_squared_calc
 _refln_F_squared_meas
 _refln_F_squared_sigma
 _refln_observed_status
   2   0   0          5.11          1.47         5.21 o
   4   0   0         80.18         79.23         5.17 o
   6   0   0          0.86         -2.40         5.58 o
   1   1   0       3966.30       4036.91        55.94 o
   2   1   0         87.59         98.39         3.45 o
   3   1   0        157.44        161.80         3.51 o
   4   1   0        125.28        121.58         3.56 o
   5   1   0         65.85         66.75         3.86 o
   6   1   0          9.99          7.27         3.97 o
   0   2   0        242.26        293.84        10.39 o
   2   2   0        624.96        643.01         5.93 o
   3   2   0         58.30         61.11         3.19 o
   4   2   0          3.44          8.89         3.43 o
   5   2   0         14.02         17.54         3.59 o
   6   2   0          1.00          3.21         3.97 o
   2   3   0          6.05          5.70         3.49 o
   3   3   0        486.13        488.15         8.21 o
   4   3   0          0.08          1.10         3.09 o
   5   3   0          1.22          0.95         3.78 o
   6   3   0          5.51          9.55         3.66 o
   0   4   0      51600.18      80955.62      8087.22 o
   1   4   0       1513.94       1490.35        24.52 o
   2   4   0        122.30        110.38         4.33 o
   3   4   0        109.76        109.37         3.37 o
   4   4   0         89.97         91.58         3.79 o
   5   4   0          0.94          3.69         3.29 o
   6   4   0          0.42          3.86         3.01 o
   1   5   0          0.20          4.70         3.32 o
   2   5   0       2139.71       1908.73        50.49 o
   3   5   0         78.20         84.00         3.34 o
   4   5   0        105.01         95.91         3.61 o
   5   5   0          0.21          1.69         3.33 o
   6   5   0          0.29          2.26         4.15 o
   0   6   0        478.21        434.62        12.13 o
   1   6   0        519.18        479.08         5.11 o
   2   6   0       3525.39       3189.81        90.21 o
   3   6   0         61.64         55.52         3.52 o
   4   6   0          0.02         -1.23         4.04 o
   5   6   0         46.69         46.12         4.42 o
   6   6   0          0.62         -0.19         4.92 o
   1   7   0       3641.08       3397.01        23.44 o
   2   7   0        129.84        128.82         6.03 o
   3   7   0        676.29        600.15         7.36 o
   4   7   0          0.63          2.35         2.90 o
   5   7   0         18.06         18.48         3.78 o
   6   7   0          0.00         -1.25         3.79 o
   0   8   0         16.03         15.50         4.62 o
   1   8   0        768.71        761.97         6.75 o
   2   8   0         28.84         34.60         3.09 o
   3   8   0         24.74         21.84         3.52 o
   4   8   0        112.87        111.94         4.37 o
   5   8   0          1.93          3.11         3.42 o
   1   9   0         22.68         23.22         3.38 o
   2   9   0        722.81        677.21        15.99 o
   3   9   0         49.06         44.40         3.49 o
   4   9   0        266.84        241.20         5.17 o
   5   9   0          0.39          4.73         3.44 o
   0  10   0          0.07          8.69         5.21 o
   1  10   0          0.43          3.14         3.33 o
   2  10   0         62.49         57.34         3.85 o
   3  10   0         97.81        102.81         3.98 o
   4  10   0          0.20          4.42         3.29 o
   5  10   0          1.47          6.83         3.93 o
   1  11   0         79.62         84.44         3.97 o
   2  11   0         81.52         77.77         4.67 o
   3  11   0        304.48        285.73         7.66 o
   4  11   0          0.12          5.93         3.37 o
   5  11   0          0.11          2.00         4.12 o
   0  12   0         50.93         57.62         5.63 o
   1  12   0         14.69         17.58         3.88 o
   2  12   0         21.52         31.49         4.61 o
   3  12   0         50.85         52.47         3.24 o
   4  12   0          4.07          5.50         3.39 o
   5  12   0          1.89          1.00         4.15 o
   1  13   0          5.72         11.19         3.69 o
   2  13   0         85.75         74.89         3.59 o
   3  13   0         13.90         14.53         3.12 o
   4  13   0          3.22          1.80         3.27 o
   0  14   0         44.44         56.22         5.52 o
   1  14   0         12.98         12.07         3.29 o
   2  14   0        109.27        104.92         5.30 o
   3  14   0         17.10         14.44         3.22 o
   4  14   0          0.32          4.08         3.72 o
   1  15   0         41.33         48.62         3.55 o
   2  15   0         30.73         27.01         3.61 o
   3  15   0          0.31         -3.25         3.62 o
   4  15   0          0.01         -0.97         3.83 o
   0  16   0          9.76         11.40         5.48 o
   1  16   0         55.07         56.37         4.14 o
   2  16   0          0.01          0.19         3.53 o
   3  16   0          7.21          7.22         3.66 o
   1  17   0         10.78         12.67         3.55 o
   2  17   0          6.26          7.13         4.06 o
   3  17   0          0.04          1.85         4.26 o
   0  18   0         42.08         45.99         6.58 o
   1  18   0          3.88         11.87         4.22 o
   2  18   0          2.71          9.17         4.87 o
   1  19   0          1.17          3.78         3.84 o
   1   0   1        103.35        127.58         5.01 o
   2   0   1         61.31         54.64         2.97 o
   3   0   1         51.36         52.91         2.83 o
   4   0   1         46.90         53.05         4.52 o
   5   0   1         14.85         18.64         2.93 o
   6   0   1          1.22          3.16         3.55 o
  -6   1   1          7.76          5.13         3.61 o
  -5   1   1          7.87         11.72         2.89 o
  -4   1   1         50.04         49.65         3.74 o
  -3   1   1         22.94         25.69         3.34 o
  -2   1   1         72.54         77.08         3.61 o
  -1   1   1       2965.53       2991.55        38.28 o
   0   1   1          4.58          6.74         4.68 o
   1   1   1       2965.55       3017.16        53.58 o
   2   1   1         72.54         78.73         3.28 o
   3   1   1         22.94         22.84         3.30 o
   4   1   1         50.04         51.15         3.24 o
   5   1   1          7.87         16.78         3.60 o
   6   1   1          7.76          6.42         4.00 o
  -6   2   1          5.67          7.89         3.57 o
  -5   2   1         14.27         15.31         3.04 o
  -4   2   1        116.69        126.07         3.81 o
  -3   2   1        184.34        201.02         3.87 o
  -2   2   1        316.62        359.50         4.70 o
  -1   2   1       3600.05       3790.92        79.66 o
   0   2   1        176.56        230.33         6.89 o
   1   2   1       3600.03       3765.39        92.87 o
   2   2   1        316.62        350.49         5.02 o
   3   2   1        184.34        193.61         3.50 o
   4   2   1        116.69        116.33         5.91 o
   5   2   1         14.27         15.58         3.61 o
   6   2   1          5.67          7.33         3.59 o
  -6   3   1          1.17          1.94         3.60 o
  -5   3   1         60.65         60.10         3.35 o
  -4   3   1         21.28         24.81         3.52 o
  -3   3   1        227.40        233.31         5.21 o
  -2   3   1        706.74        734.42        10.90 o
  -1   3   1        493.52        489.44        16.06 o
   0   3   1       5554.98       5713.62        34.23 o
   1   3   1        493.51        493.68        13.67 o
   2   3   1        706.73        732.40        13.72 o
   3   3   1        227.39        218.79         7.89 o
   4   3   1         21.28         26.32         3.24 o
   5   3   1         60.65         61.79         3.46 o
   6   3   1          1.17          5.53         3.29 o
  -6   4   1          1.43          2.79         3.61 o
  -5   4   1         88.82         81.74         3.66 o
  -4   4   1         77.46         80.20         3.10 o
  -3   4   1        260.18        287.82         5.21 o
  -2   4   1        127.86        128.02         3.36 o
  -1   4   1       1476.64       1436.50        10.17 o
   1   4   1       1476.61       1436.06        23.49 o
   2   4   1        127.87        122.74         4.88 o
   3   4   1        260.18        275.72         5.28 o
   4   4   1         77.46         84.57         3.70 o
   5   4   1         88.82         85.43         4.18 o
   6   4   1          1.43         -1.13         3.65 o
  -6   5   1          1.91          2.15         3.66 o
  -5   5   1          4.49          2.98         3.78 o
  -4   5   1        256.19        250.64         6.14 o
  -3   5   1        104.14         94.06         2.89 o
  -2   5   1        192.39        195.07         3.76 o
  -1   5   1       3612.91       3350.33        64.95 o
   0   5   1       1126.54        981.82        10.28 o
   1   5   1       3612.92       3361.87        55.22 o
   2   5   1        192.40        190.85         5.85 o
   3   5   1        104.14         98.69         4.27 o
   4   5   1        256.19        246.22         7.90 o
   5   5   1          4.49          4.42         4.68 o
   6   5   1          1.91         -0.48         4.16 o
  -6   6   1          2.41         -0.50         4.89 o
  -5   6   1          7.42          5.08         3.74 o
  -4   6   1        171.13        168.39         5.14 o
  -3   6   1         86.94         81.50         2.97 o
  -2   6   1        367.66        353.38         8.59 o
  -1   6   1       1293.17       1246.32        21.78 o
   0   6   1         94.58         80.27         4.13 o
   1   6   1       1293.18       1247.44        23.89 o
   2   6   1        367.65        343.74         8.44 o
   3   6   1         86.94         78.56         3.29 o
   4   6   1        171.13        174.45         4.17 o
   5   6   1          7.42          5.10         4.30 o
   6   6   1          2.41          1.75         4.27 o
  -6   7   1          0.84          2.85         4.23 o
  -5   7   1          6.44          8.19         5.99 o
  -4   7   1        133.96        136.61         3.90 o
  -3   7   1        155.26        164.74         3.87 o
  -2   7   1        285.89        257.64         6.84 o
  -1   7   1       1407.75       1343.53        18.23 o
   0   7   1        264.05        263.94         4.77 o
   1   7   1       1407.75       1333.01        21.86 o
   2   7   1        285.88        265.94         8.44 o
   3   7   1        155.26        162.82         3.55 o
   4   7   1        133.96        124.08         3.14 o
   5   7   1          6.44         14.20         3.86 o
   6   7   1          0.84          6.40         4.23 o
  -5   8   1          8.57          6.95         3.36 o
  -4   8   1          1.53          2.92         3.49 o
  -3   8   1        318.36        306.44         5.40 o
  -2   8   1        444.74        421.81        11.12 o
  -1   8   1        151.30        149.42         3.77 o
   0   8   1          9.87         12.45         3.96 o
   1   8   1        151.30        146.53         3.80 o
   2   8   1        444.75        408.78        11.63 o
   3   8   1        318.36        304.81         8.42 o
   4   8   1          1.53          2.74         3.10 o
   5   8   1          8.57          8.47         3.80 o
  -5   9   1          4.15         10.67         3.94 o
  -4   9   1         16.15         17.43         3.54 o
  -3   9   1        159.12        163.90         4.01 o
  -2   9   1         94.39         91.67         3.82 o
  -1   9   1         21.26         20.90         3.02 o
   0   9   1          0.73          3.34         3.30 o
   1   9   1         21.26         19.71         3.78 o
   2   9   1         94.39         83.88         3.60 o
   3   9   1        159.12        159.00         3.96 o
   4   9   1         16.15         12.19         3.12 o
   5   9   1          4.15          5.44         3.83 o
  -5  10   1          0.33         -0.19         3.21 o
  -4  10   1          9.86          9.56         3.62 o
  -3  10   1        234.53        222.83         3.87 o
  -2  10   1        421.17        396.51         6.54 o
  -1  10   1         24.52         21.30         3.74 o
   0  10   1         11.96         17.44         3.12 o
   1  10   1         24.52         25.30         3.74 o
   2  10   1        421.17        395.68         9.05 o
   3  10   1        234.53        223.49         4.16 o
   4  10   1          9.86         12.94         3.25 o
   5  10   1          0.33          4.51         3.91 o
  -5  11   1          0.76          4.39         3.64 o
  -4  11   1         24.41         23.40         3.32 o
  -3  11   1         72.28         73.44         3.82 o
  -2  11   1        146.05        134.31         9.35 o
  -1  11   1          8.39          7.18         3.07 o
   0  11   1          1.84          3.01         3.37 o
   1  11   1          8.39          6.48         3.10 o
   2  11   1        146.05        129.48         4.32 o
   3  11   1         72.28         75.62         3.85 o
   4  11   1         24.41         23.31         3.42 o
   5  11   1          0.76          1.91         4.06 o
  -5  12   1          0.13          2.47         3.70 o
  -4  12   1          7.70          4.36         3.43 o
  -3  12   1         37.58         36.84         3.41 o
  -2  12   1        209.90        225.93         5.06 o
  -1  12   1         37.98         39.98         3.24 o
   0  12   1          1.10          1.82         3.81 o
   1  12   1         37.98         43.80         3.87 o
   2  12   1        209.90        211.49         5.12 o
   3  12   1         37.58         29.94         3.37 o
   4  12   1          7.70          7.55         3.41 o
   5  12   1          0.13          3.74         3.75 o
  -4  13   1         10.28         12.63         3.61 o
  -3  13   1         46.00         46.04         3.93 o
  -2  13   1         12.32         16.47         3.81 o
  -1  13   1         24.64         24.96         3.19 o
   0  13   1          0.13          5.06         3.37 o
   1  13   1         24.64         24.23         3.85 o
   2  13   1         12.32         14.30         3.72 o
   3  13   1         46.00         41.35         3.94 o
   4  13   1         10.28          9.43         3.95 o
  -4  14   1          4.85         10.12         3.32 o
  -3  14   1         31.47         31.72         3.62 o
  -2  14   1          8.93          6.77         4.39 o
  -1  14   1         55.06         58.95         3.74 o
   0  14   1         10.44         13.71         2.91 o
   1  14   1         55.06         61.36         3.17 o
   2  14   1          8.93          6.71         3.72 o
   3  14   1         31.47         30.43         4.00 o
   4  14   1          4.85          3.97         3.61 o
  -4  15   1          2.06          2.29         4.24 o
  -3  15   1          4.91          5.09         3.62 o
  -2  15   1         26.72         28.93         4.47 o
  -1  15   1         10.60         10.56         3.33 o
   0  15   1          1.78         -1.47         3.79 o
   1  15   1         10.60         15.83         3.71 o
   2  15   1         26.72         23.16         3.37 o
   3  15   1          4.91          6.24         4.03 o
   4  15   1          2.06          1.59         4.44 o
  -3  16   1          0.50          4.89         4.11 o
  -2  16   1         23.03         23.24         3.60 o
  -1  16   1          0.64          8.37         3.83 o
   0  16   1          3.79          2.08         3.84 o
   1  16   1          0.64          0.34         3.46 o
   2  16   1         23.03         21.69         3.66 o
   3  16   1          0.50          0.44         4.06 o
  -3  17   1          0.81          2.68         4.33 o
  -2  17   1          3.79          1.04         7.13 o
  -1  17   1          7.66         10.00         3.61 o
   0  17   1         12.40          9.34         4.35 o
   1  17   1          7.66         15.06         3.96 o
   2  17   1          3.79          1.99         4.07 o
   3  17   1          0.81          4.84         4.37 o
  -2  18   1          2.04         -2.46         4.27 o
  -1  18   1          7.40          4.53         3.42 o
   0  18   1          0.89          0.87         3.71 o
   1  18   1          7.40          2.75         3.66 o
   2  18   1          2.04          4.27         4.29 o
  -1  19   1          8.19          7.85         3.54 o
   0  19   1          0.16          3.37         3.85 o
   1  19   1          8.19          7.68         3.31 o
   0   0   2       2299.19       2383.63        45.47 o
   1   0   2          1.63         -0.74         4.77 o
   2   0   2        686.50        631.68         8.71 o
   3   0   2         56.39         51.65         3.40 o
   4   0   2         13.03         10.93         3.47 o
   5   0   2        216.29        214.22         7.32 o
   6   0   2          0.01          1.19         3.57 o
  -6   1   2          4.57          5.30         3.92 o
  -5   1   2          4.64         10.76         3.79 o
  -4   1   2         17.40         21.01         3.10 o
  -3   1   2         34.44         30.76         3.34 o
  -2   1   2        743.15        723.10         6.25 o
  -1   1   2        696.95        687.54        12.53 o
   0   1   2       2519.33       2675.14        59.06 o
   1   1   2        696.94        697.58        12.91 o
   2   1   2        743.15        721.49         5.73 o
   3   1   2         34.44         34.21         3.38 o
   4   1   2         17.40         22.15         3.15 o
   5   1   2          4.64          7.84         4.28 o
   6   1   2          4.57          3.97         4.02 o
  -6   2   2         11.23          5.83         4.07 o
  -5   2   2          8.71          7.13         3.16 o
  -4   2   2        154.90        154.46         4.94 o
  -3   2   2        246.31        246.41         6.98 o
  -2   2   2        133.59        121.99         3.66 o
  -1   2   2        420.00        428.16        10.59 o
   0   2   2          3.80          6.30         4.70 o
   1   2   2        420.01        422.43        10.76 o
   2   2   2        133.59        120.75         3.68 o
   3   2   2        246.30        246.36         3.78 o
   4   2   2        154.90        161.73         3.94 o
   5   2   2          8.71          7.38         2.94 o
   6   2   2         11.23         11.02         3.53 o
  -6   3   2         14.62         18.55         4.04 o
  -5   3   2         10.71          8.04         3.60 o
  -4   3   2         38.52         38.73         3.54 o
  -3   3   2         31.01         31.02         2.83 o
  -2   3   2         34.26         33.31         2.99 o
  -1   3   2       2935.37       2876.59        69.47 o
   0   3   2        149.66        151.02         5.49 o
   1   3   2       2935.35       2862.53        50.92 o
   2   3   2         34.26         32.84         3.57 o
   3   3   2         31.01         32.05         3.45 o
   4   3   2         38.52         39.14         3.58 o
   5   3   2         10.71         11.95         2.83 o
   6   3   2         14.62         13.91         4.07 o
  -6   4   2          0.21          1.23         3.57 o
  -5   4   2         12.13         15.61         3.65 o
  -4   4   2         98.87         89.39         3.38 o
  -3   4   2         39.48         36.05         3.67 o
  -2   4   2         42.77         45.20         3.63 o
  -1   4   2       3777.31       3616.72        55.73 o
   0   4   2        471.89        486.14         7.18 o
   1   4   2       3777.33       3628.72        46.55 o
   2   4   2         42.76         39.79         3.62 o
   3   4   2         39.48         35.04         3.08 o
   4   4   2         98.87         93.82         3.40 o
   5   4   2         12.13          8.38         3.02 o
   6   4   2          0.21         -1.49         3.30 o
  -6   5   2          1.24          6.56         3.74 o
  -5   5   2          1.39          8.54         3.73 o
  -4   5   2         32.37         37.83         3.01 o
  -3   5   2        102.14         95.24         3.73 o
  -2   5   2        132.33        110.52         4.18 o
  -1   5   2        195.52        172.65         4.26 o
   0   5   2       1891.94       1886.55        31.40 o
   1   5   2        195.52        167.93         4.59 o
   2   5   2        132.33        111.69         3.76 o
   3   5   2        102.14         96.72         4.64 o
   4   5   2         32.37         33.91         3.03 o
   5   5   2          1.39          2.58         3.67 o
   6   5   2          1.24          4.70         3.83 o
  -6   6   2          0.37          4.73         4.19 o
  -5   6   2          9.92          8.19         3.06 o
  -4   6   2          8.53         11.41         3.13 o
  -3   6   2         13.90         13.56         3.09 o
  -2   6   2        167.91        182.08         4.32 o
  -1   6   2        234.06        216.65         5.40 o
   0   6   2        244.86        238.13         4.89 o
   1   6   2        234.06        214.34         4.17 o
   2   6   2        167.91        174.05         4.11 o
   3   6   2         13.90         17.31         3.03 o
   4   6   2          8.53          8.25         4.57 o
   5   6   2          9.92          6.90         3.72 o
   6   6   2          0.37          4.70         4.87 o
  -6   7   2          3.17          8.54         3.70 o
  -5   7   2          0.47          4.03         2.79 o
  -4   7   2          6.47          9.11         2.82 o
  -3   7   2         87.54         83.34         2.86 o
  -2   7   2        892.29        827.71        17.09 o
  -1   7   2        280.70        258.89         4.75 o
   0   7   2         26.98         19.21         3.23 o
   1   7   2        280.70        254.11         4.56 o
   2   7   2        892.29        827.80        19.84 o
   3   7   2         87.54         89.34         3.37 o
   4   7   2          6.47          5.48         3.73 o
   5   7   2          0.47         -1.97         2.63 o
   6   7   2          3.17          3.63         4.26 o
  -5   8   2          1.45          4.58         3.45 o
  -4   8   2         13.53         13.25         2.91 o
  -3   8   2         90.88         85.30         3.37 o
  -2   8   2          0.96          2.25         3.17 o
  -1   8   2        266.53        273.49         7.52 o
   0   8   2        167.07        170.46         4.01 o
   1   8   2        266.53        271.73         4.63 o
   2   8   2          0.96          3.95         3.58 o
   3   8   2         90.89         82.71         4.02 o
   4   8   2         13.53         12.40         3.43 o
   5   8   2          1.45          0.86         3.12 o
  -5   9   2          1.02          2.62         3.41 o
  -4   9   2         16.26         23.56         3.26 o
  -3   9   2         47.98         49.08         3.77 o
  -2   9   2         84.73         86.38         5.34 o
  -1   9   2        274.33        268.13         7.00 o
   0   9   2         21.29         21.74         3.37 o
   1   9   2        274.33        263.50         7.83 o
   2   9   2         84.73         82.84         3.88 o
   3   9   2         47.98         51.16         3.64 o
   4   9   2         16.26         13.76         3.60 o
   5   9   2          1.02          4.17         3.46 o
  -5  10   2          1.35          4.30         3.17 o
  -4  10   2         11.53         10.63         3.00 o
  -3  10   2          5.69          6.53         3.31 o
  -2  10   2        187.29        176.06         9.52 o
  -1  10   2         32.96         32.58         3.40 o
   0  10   2         62.60         60.27         3.26 o
   1  10   2         32.96         29.25         3.45 o
   2  10   2        187.29        177.43         6.81 o
   3  10   2          5.69          5.27         3.60 o
   4  10   2         11.53         14.95         3.26 o
   5  10   2          1.35          3.36         3.51 o
  -5  11   2          0.56          3.64         4.11 o
  -4  11   2          3.38          5.72         3.09 o
  -3  11   2          7.85         11.96         2.96 o
  -2  11   2        157.69        156.17         9.55 o
  -1  11   2         61.12         61.09         3.89 o
   0  11   2          1.97          9.32         3.69 o
   1  11   2         61.12         61.40         3.57 o
   2  11   2        157.69        161.65         5.73 o
   3  11   2          7.85         16.10         3.21 o
   4  11   2          3.38          5.67         3.94 o
   5  11   2          0.56         -0.42         3.34 o
  -5  12   2          1.21          1.56         3.85 o
  -4  12   2          2.08         -0.84         3.42 o
  -3  12   2         64.91         59.33         3.55 o
  -2  12   2         15.87         17.07         4.41 o
  -1  12   2         55.53         58.62         3.53 o
   0  12   2          5.96          8.90         3.85 o
   1  12   2         55.53         59.32         3.97 o
   2  12   2         15.87         17.62         3.44 o
   3  12   2         64.91         58.18         3.92 o
   4  12   2          2.08          3.88         3.83 o
   5  12   2          1.21         -0.88         3.42 o
  -4  13   2          1.20          5.77         3.60 o
  -3  13   2          1.96          2.37         3.75 o
  -2  13   2          3.92          6.22         4.24 o
  -1  13   2         24.88         30.52         3.88 o
   0  13   2          2.61          5.08         3.34 o
   1  13   2         24.88         29.64         3.84 o
   2  13   2          3.92          6.00         3.31 o
   3  13   2          1.96          5.60         3.29 o
   4  13   2          1.20          0.71         3.51 o
  -4  14   2          0.82          0.41         4.11 o
  -3  14   2         21.32         21.21         3.86 o
  -2  14   2         37.69         34.62         3.53 o
  -1  14   2         18.24         23.08         4.45 o
   0  14   2          0.26          7.19         3.63 o
   1  14   2         18.24         21.31         3.30 o
   2  14   2         37.69         35.37         3.63 o
   3  14   2         21.32         15.94         3.96 o
   4  14   2          0.82          4.71         4.15 o
  -4  15   2          4.61          6.65         3.44 o
  -3  15   2          7.84          9.18         3.65 o
  -2  15   2          5.21          9.64         4.61 o
  -1  15   2          0.45          2.24         3.36 o
   0  15   2          4.19          6.38         3.37 o
   1  15   2          0.45          1.25         3.82 o
   2  15   2          5.21          7.61         3.84 o
   3  15   2          7.84          9.20         3.57 o
   4  15   2          4.61          6.24         4.35 o
  -3  16   2          1.59          4.64         3.39 o
  -2  16   2         14.61         14.30         4.01 o
  -1  16   2          0.57          5.61         3.83 o
   0  16   2         13.80          9.96         3.48 o
   1  16   2          0.57          4.16         3.46 o
   2  16   2         14.61         16.32         3.60 o
   3  16   2          1.59          3.86         3.68 o
  -3  17   2          1.20          4.28         4.35 o
  -2  17   2          0.16          3.92         4.75 o
  -1  17   2          2.01          1.77         3.95 o
   0  17   2          2.39          3.44         3.26 o
   1  17   2          2.01          4.90         3.62 o
   2  17   2          0.16          2.20         3.29 o
   3  17   2          1.20          3.89         4.31 o
  -2  18   2          0.93          1.24         3.93 o
  -1  18   2          5.24          8.24         4.20 o
   0  18   2          2.22          1.95         3.66 o
   1  18   2          5.24          8.34         3.70 o
   2  18   2          0.93          6.22         4.95 o
   0  19   2          0.38          5.57         4.35 o
   1   0   3         60.07         67.73         4.66 o
   2   0   3          5.28          6.75         3.51 o
   3   0   3         27.49         27.68         3.39 o
   4   0   3         54.48         54.36         2.95 o
   5   0   3         11.18         11.48         3.32 o
   6   0   3          0.02          3.32         3.61 o
  -6   1   3          1.32          2.30         4.02 o
  -5   1   3         19.34         17.79         3.15 o
  -4   1   3         10.46          9.09         3.11 o
  -3   1   3        456.28        475.35         9.33 o
  -2   1   3        492.51        505.45         4.93 o
  -1   1   3       2231.06       2259.51        31.19 o
   0   1   3        826.73        800.19        10.76 o
   1   1   3       2231.09       2249.58        47.25 o
   2   1   3        492.51        492.98         8.97 o
   3   1   3        456.28        479.71         4.92 o
   4   1   3         10.46          7.61         2.89 o
   5   1   3         19.34         15.03         3.18 o
   6   1   3          1.32          0.40         3.50 o
  -6   2   3          2.72          1.85         3.63 o
  -5   2   3          2.93          4.37         3.15 o
  -4   2   3         23.07         20.76         3.13 o
  -3   2   3         33.14         31.36         3.03 o
  -2   2   3       1046.03       1060.75        15.43 o
  -1   2   3         77.78         93.14         5.11 o
   0   2   3       5967.89       6135.72       120.00 o
   1   2   3         77.78         89.18         6.29 o
   2   2   3       1046.03       1028.88        18.74 o
   3   2   3         33.14         33.72         3.46 o
   4   2   3         23.07         21.60         3.50 o
   5   2   3          2.93          7.73         3.22 o
   6   2   3          2.72          4.47         4.09 o
  -6   3   3          4.04          7.93         3.60 o
  -5   3   3          4.42          3.89         3.14 o
  -4   3   3          4.72          1.98         3.07 o
  -3   3   3         49.23         51.26         3.45 o
  -2   3   3        197.78        186.19         4.30 o
  -1   3   3        620.11        600.93        10.91 o
   0   3   3       5439.00       5280.40        58.86 o
   1   3   3        620.11        601.95         8.88 o
   2   3   3        197.77        181.25         3.85 o
   3   3   3         49.23         50.65         3.52 o
   4   3   3          4.73          6.99         3.02 o
   5   3   3          4.42          4.59         3.25 o
   6   3   3          4.04          6.07         4.02 o
  -6   4   3          0.57          3.40         3.68 o
  -5   4   3         29.21         28.08         3.05 o
  -4   4   3          7.56          9.22         3.14 o
  -3   4   3         89.01         91.51         4.20 o
  -2   4   3        288.41        297.99         4.31 o
  -1   4   3       1803.84       1756.59        30.72 o
   0   4   3       1003.00       1057.23        15.99 o
   1   4   3       1803.82       1761.49        34.28 o
   2   4   3        288.41        289.19         9.55 o
   3   4   3         89.01         91.07         4.43 o
   4   4   3          7.56          9.35         3.16 o
   5   4   3         29.21         29.12         3.27 o
   6   4   3          0.57          0.69         3.36 o
  -6   5   3          2.84          3.35         4.13 o
  -5   5   3          4.22          8.46         3.32 o
  -4   5   3         12.99         13.45         3.21 o
  -3   5   3         67.91         73.97         3.62 o
  -2   5   3         63.81         68.26         3.34 o
  -1   5   3       2406.36       2323.28        39.75 o
   0   5   3          1.15          0.49         3.83 o
   1   5   3       2406.38       2271.50        46.38 o
   2   5   3         63.81         67.06         3.28 o
   3   5   3         67.91         71.21         3.72 o
   4   5   3         12.99          9.48         3.46 o
   5   5   3          4.22          5.22         3.02 o
   6   5   3          2.84          5.50         4.18 o
  -6   6   3          0.60          3.27         3.75 o
  -5   6   3          1.22          2.78         2.80 o
  -4   6   3         22.64         17.86         3.45 o
  -3   6   3         23.76         35.09         3.14 o
  -2   6   3       1374.36       1393.97        25.24 o
  -1   6   3        541.43        508.57         8.02 o
   0   6   3        324.68        310.49         7.62 o
   1   6   3        541.44        502.06         6.61 o
   2   6   3       1374.36       1393.00        32.37 o
   3   6   3         23.76         27.80         3.15 o
   4   6   3         22.64         18.44         3.66 o
   5   6   3          1.22          0.98         4.27 o
   6   6   3          0.60          3.28         4.89 o
  -5   7   3          9.01         10.48         3.35 o
  -4   7   3         59.73         57.88         3.28 o
  -3   7   3         30.78         31.70         3.17 o
  -2   7   3         87.75         85.08         3.70 o
  -1   7   3        191.31        194.78         4.25 o
   0   7   3         34.31         32.84         3.91 o
   1   7   3        191.31        191.75         4.29 o
   2   7   3         87.75         90.96         9.00 o
   3   7   3         30.78         34.74         3.50 o
   4   7   3         59.73         58.35         3.33 o
   5   7   3          9.01         11.76         3.82 o
  -5   8   3          1.48          1.05         3.34 o
  -4   8   3         11.51         13.38         3.42 o
  -3   8   3         43.06         45.07         3.31 o
  -2   8   3        203.14        206.44         4.92 o
  -1   8   3        872.77        795.39         8.64 o
   0   8   3         59.32         61.37         3.56 o
   1   8   3        872.78        778.64        12.69 o
   2   8   3        203.15        201.48         6.22 o
   3   8   3         43.05         42.93         3.64 o
   4   8   3         11.51         11.28         3.11 o
   5   8   3          1.48          4.57         3.78 o
  -5   9   3          0.89          3.97         3.54 o
  -4   9   3          2.17          3.15         3.46 o
  -3   9   3         50.44         45.51         5.47 o
  -2   9   3         37.80         34.89         3.10 o
  -1   9   3        233.79        251.24         4.37 o
   0   9   3        354.85        318.59         6.50 o
   1   9   3        233.79        245.28         6.73 o
   2   9   3         37.80         31.59         3.46 o
   3   9   3         50.44         56.56         3.10 o
   4   9   3          2.17          4.58         3.63 o
   5   9   3          0.89          7.57         3.87 o
  -5  10   3          2.53          0.82         3.23 o
  -4  10   3          5.94          8.65         4.30 o
  -3  10   3         27.12         27.35         3.73 o
  -2  10   3         12.38         17.12         3.77 o
  -1  10   3          5.07          4.95         3.34 o
   0  10   3        132.80        143.06         4.62 o
   1  10   3          5.07          7.72         3.75 o
   2  10   3         12.38         14.85         3.43 o
   3  10   3         27.12         24.94         3.28 o
   4  10   3          5.94         14.22         3.48 o
   5  10   3          2.53          3.37         3.55 o
  -5  11   3          2.83          8.04         4.12 o
  -4  11   3          0.04          3.61         3.32 o
  -3  11   3         23.70         23.80         3.69 o
  -2  11   3         46.64         46.32         3.92 o
  -1  11   3         49.72         47.50         3.46 o
   0  11   3         22.09         23.51         3.51 o
   1  11   3         49.72         51.38         3.43 o
   2  11   3         46.64         45.56         3.20 o
   3  11   3         23.70         26.14         3.65 o
   4  11   3          0.04          4.28         3.09 o
   5  11   3          2.83          3.58         3.66 o
  -5  12   3          0.46          5.87         3.76 o
  -4  12   3          1.66         -0.91         3.87 o
  -3  12   3         13.57         11.50         3.28 o
  -2  12   3         15.19         13.84         3.60 o
  -1  12   3         15.51         19.09         3.82 o
   0  12   3         54.76         52.61         3.58 o
   1  12   3         15.51         15.85         3.08 o
   2  12   3         15.19         17.21         3.35 o
   3  12   3         13.57         15.44         3.33 o
   4  12   3          1.66         -1.92         3.92 o
   5  12   3          0.46          6.13         3.74 o
  -4  13   3          0.66          3.54         3.22 o
  -3  13   3          1.88          3.78         3.90 o
  -2  13   3          2.06          4.38         3.71 o
  -1  13   3          0.50          0.37         3.43 o
   0  13   3          0.33          3.73         3.08 o
   1  13   3          0.50          1.43         3.22 o
   2  13   3          2.06          1.25         3.34 o
   3  13   3          1.88          5.73         3.79 o
   4  13   3          0.66          6.61         4.99 o
  -4  14   3          5.64          7.96         3.38 o
  -3  14   3          2.79          7.79         3.11 o
  -2  14   3         31.08         33.52         4.32 o
  -1  14   3          6.28         11.04         3.65 o
   0  14   3          0.05          3.28         3.63 o
   1  14   3          6.28          8.36         3.29 o
   2  14   3         31.08         29.71         3.44 o
   3  14   3          2.79          5.58         3.98 o
   4  14   3          5.64         11.03         4.16 o
  -3  15   3          0.58          2.04         3.66 o
  -2  15   3          3.91          6.72         4.42 o
  -1  15   3          5.42          8.70         3.71 o
   0  15   3          0.38          4.11         3.68 o
   1  15   3          5.42          5.18         3.42 o
   2  15   3          3.91          0.55         3.12 o
   3  15   3          0.58          0.45         4.00 o
  -3  16   3          4.77          2.67         3.16 o
  -2  16   3          0.82          0.20         4.50 o
  -1  16   3          5.86          6.96         3.17 o
   0  16   3          0.18          2.51         3.85 o
   1  16   3          5.86          4.22         3.83 o
   2  16   3          0.82          3.20         3.91 o
   3  16   3          4.77          7.34         4.16 o
  -2  17   3          0.38          0.12         4.69 o
  -1  17   3          3.09          7.70         3.98 o
   0  17   3          0.10          1.50         3.52 o
   1  17   3          3.09          7.37         3.98 o
   2  17   3          0.38          3.47         4.15 o
  -2  18   3          1.62          1.67         4.92 o
  -1  18   3          2.34          2.86         4.16 o
   0  18   3          0.20          3.13         4.02 o
   1  18   3          2.34          0.00         3.69 o
   2  18   3          1.62          8.65         3.52 o
   0  19   3          0.00         -0.15         4.25 o
   0   0   4          0.28          3.22         6.82 o
   1   0   4         91.29         65.80         5.22 o
   2   0   4        352.03        344.32         7.11 o
   3   0   4        106.71        106.38         3.84 o
   4   0   4         34.66         35.59         3.22 o
   5   0   4          0.57          2.97         3.63 o
   6   0   4          7.36          3.12         3.40 o
  -6   1   4          5.72          5.17         4.00 o
  -5   1   4         29.34         28.60         3.75 o
  -4   1   4         70.73         66.57         3.27 o
  -3   1   4         19.41         27.53         3.48 o
  -2   1   4        734.73        748.08        21.95 o
  -1   1   4       2132.25       2134.37        27.07 o
   0   1   4        138.96        150.79         6.31 o
   1   1   4       2132.23       2079.86        29.51 o
   2   1   4        734.74        744.21        13.38 o
   3   1   4         19.41         28.03         2.81 o
   4   1   4         70.73         68.18         3.05 o
   5   1   4         29.34         31.62         3.82 o
   6   1   4          5.72          8.19         4.03 o
  -6   2   4          1.22         -1.21         3.67 o
  -5   2   4          1.99          7.62         3.61 o
  -4   2   4         14.01          9.21         3.46 o
  -3   2   4        196.38        196.43         7.41 o
  -2   2   4        853.47        799.28        15.46 o
  -1   2   4       1191.77       1185.67        19.86 o
   0   2   4        805.31        838.32        11.37 o
   1   2   4       1191.79       1134.68        26.93 o
   2   2   4        853.47        787.00        17.40 o
   3   2   4        196.38        189.36         4.56 o
   4   2   4         14.01          6.01         3.10 o
   5   2   4          1.99          3.83         2.99 o
   6   2   4          1.22          4.08         4.07 o
  -6   3   4          0.50          1.41         3.66 o
  -5   3   4         42.45         43.92         3.30 o
  -4   3   4          8.07         10.65         3.44 o
  -3   3   4        194.79        214.11         4.07 o
  -2   3   4         80.86         80.18         3.71 o
  -1   3   4         39.23         36.51         4.17 o
   0   3   4         33.74         29.39         5.82 o
   1   3   4         39.24         37.75         4.93 o
   2   3   4         80.86         77.67         3.77 o
   3   3   4        194.79        205.33         5.04 o
   4   3   4          8.07          7.52         3.10 o
   5   3   4         42.45         41.05         5.06 o
   6   3   4          0.50          2.80         3.10 o
  -6   4   4          7.96          6.20         4.07 o
  -5   4   4          0.37          5.40         3.62 o
  -4   4   4         48.61         55.50         3.27 o
  -3   4   4         90.36         95.84         3.33 o
  -2   4   4         90.93         93.48         3.04 o
  -1   4   4       1114.58       1060.68        14.10 o
   0   4   4       2724.29       2625.74        53.84 o
   1   4   4       1114.57       1072.31        22.50 o
   2   4   4         90.93         93.37         4.46 o
   3   4   4         90.36         96.02         3.71 o
   4   4   4         48.61         50.20         2.80 o
   5   4   4          0.37          3.38         3.29 o
   6   4   4          7.96          8.41         3.68 o
  -6   5   4          0.29          4.99         4.12 o
  -5   5   4          4.45          4.31         3.27 o
  -4   5   4         33.44         35.86         2.98 o
  -3   5   4         43.51         39.93         2.88 o
  -2   5   4        199.27        193.91         4.41 o
  -1   5   4        139.39        131.03         3.91 o
   0   5   4        573.77        553.29         9.20 o
   1   5   4        139.39        132.87         4.32 o
   2   5   4        199.27        189.71         3.92 o
   3   5   4         43.52         42.40         3.55 o
   4   5   4         33.44         35.68         2.98 o
   5   5   4          4.45          5.01         2.72 o
   6   5   4          0.29          5.47         3.75 o
  -6   6   4          2.45          3.72         4.22 o
  -5   6   4          0.17          4.10         2.97 o
  -4   6   4          2.75          3.51         3.08 o
  -3   6   4         31.96         33.77         2.76 o
  -2   6   4         26.37         28.01         3.40 o
  -1   6   4        601.72        582.24         7.77 o
   0   6   4        416.83        386.55         9.69 o
   1   6   4        601.72        587.25        11.28 o
   2   6   4         26.37         26.17         3.48 o
   3   6   4         31.96         35.28         3.68 o
   4   6   4          2.75          2.46         4.05 o
   5   6   4          0.17          0.90         3.80 o
   6   6   4          2.45          1.40         4.84 o
  -5   7   4          2.71          6.74         3.29 o
  -4   7   4          4.49          8.96         3.12 o
  -3   7   4          2.93          3.72         3.41 o
  -2   7   4        123.69        135.05         8.33 o
  -1   7   4         38.04         40.21         3.40 o
   0   7   4         43.26         44.32         3.47 o
   1   7   4         38.04         39.45         3.33 o
   2   7   4        123.69        130.35         4.16 o
   3   7   4          2.93         -1.26         3.48 o
   4   7   4          4.49          5.57         3.54 o
   5   7   4          2.71          4.77         3.72 o
  -5   8   4          3.33          3.84         3.79 o
  -4   8   4          0.04         -1.98         3.46 o
  -3   8   4          9.55          7.63         3.09 o
  -2   8   4        166.70        170.30         5.90 o
  -1   8   4        221.39        233.08         4.29 o
   0   8   4        314.57        329.42         5.25 o
   1   8   4        221.39        229.47         6.50 o
   2   8   4        166.70        168.31         4.31 o
   3   8   4          9.55         12.69         3.68 o
   4   8   4          0.04          4.99         3.51 o
   5   8   4          3.33          5.94         3.78 o
  -5   9   4          0.51          4.59         3.18 o
  -4   9   4          5.98          7.29         2.89 o
  -3   9   4         76.81         79.23         3.73 o
  -2   9   4         16.71         17.94         3.28 o
  -1   9   4         94.16         92.62         3.57 o
   0   9   4         35.29         28.33         3.77 o
   1   9   4         94.16         97.01         4.79 o
   2   9   4         16.71         16.35         3.16 o
   3   9   4         76.81         79.71         4.04 o
   4   9   4          5.98          6.82         2.99 o
   5   9   4          0.51          5.79         3.65 o
  -5  10   4          2.85          1.49         3.94 o
  -4  10   4          1.70          3.66         3.60 o
  -3  10   4         16.66         20.50         3.21 o
  -2  10   4         67.21         67.05         3.83 o
  -1  10   4         99.08         95.00         3.61 o
   0  10   4         59.26         64.29         4.20 o
   1  10   4         99.08         94.23         4.01 o
   2  10   4         67.21         68.57         4.00 o
   3  10   4         16.66         13.19         3.67 o
   4  10   4          1.70          6.15         3.69 o
   5  10   4          2.85          4.63         3.61 o
  -5  11   4          1.88          6.88         3.77 o
  -4  11   4          1.90          2.79         3.32 o
  -3  11   4         17.34         14.13         3.56 o
  -2  11   4         77.13         76.93         4.51 o
  -1  11   4         63.85         62.77         3.24 o
   0  11   4          2.30          3.88         3.77 o
   1  11   4         63.85         68.90         3.93 o
   2  11   4         77.13         75.50         3.89 o
   3  11   4         17.34         17.31         3.29 o
   4  11   4          1.90          5.84         3.83 o
   5  11   4          1.88          3.57         4.24 o
  -4  12   4          4.02          5.94         3.48 o
  -3  12   4          0.10          2.05         2.95 o
  -2  12   4         57.30         57.62         3.49 o
  -1  12   4         35.06         26.41         3.18 o
   0  12   4          0.02          3.52         3.81 o
   1  12   4         35.06         39.80         4.05 o
   2  12   4         57.31         60.34         3.48 o
   3  12   4          0.10          3.26         3.74 o
   4  12   4          4.02          3.16         3.50 o
  -4  13   4          1.37          8.09         4.00 o
  -3  13   4          3.19          5.89         3.72 o
  -2  13   4          1.75          7.77         3.77 o
  -1  13   4         24.41         23.48         2.98 o
   0  13   4         91.35         85.99         3.59 o
   1  13   4         24.41         21.54         3.78 o
   2  13   4          1.75          4.12         3.25 o
   3  13   4          3.19          2.53         4.20 o
   4  13   4          1.37          4.97         4.02 o
  -4  14   4          5.37          7.14         3.72 o
  -3  14   4          2.51          2.64         3.47 o
  -2  14   4          4.10          4.25         3.86 o
  -1  14   4         15.14         11.45         3.73 o
   0  14   4         15.51         15.30         3.67 o
   1  14   4         15.14         14.00         3.88 o
   2  14   4          4.10          5.92         3.14 o
   3  14   4          2.51          1.54         3.41 o
   4  14   4          5.37          4.62         4.16 o
  -3  15   4          3.95          8.42         4.02 o
  -2  15   4          2.24          5.44         3.93 o
  -1  15   4         19.48         17.30         3.83 o
   0  15   4          0.04         -4.40         3.56 o
   1  15   4         19.48         15.63         3.16 o
   2  15   4          2.24          3.97         3.42 o
   3  15   4          3.95          5.25         4.05 o
  -3  16   4          1.15          7.66         4.18 o
  -2  16   4          1.46          4.63         4.61 o
  -1  16   4          7.78          9.81         3.89 o
   0  16   4         12.94         12.65         3.41 o
   1  16   4          7.78          2.51         3.53 o
   2  16   4          1.46          4.40         4.14 o
   3  16   4          1.15          4.15         4.20 o
  -2  17   4          1.95         -1.73         4.69 o
  -1  17   4          1.77          3.89         3.50 o
   0  17   4         16.09         17.42         3.94 o
   1  17   4          1.77          5.52         4.03 o
   2  17   4          1.95         -0.39         4.11 o
  -2  18   4          1.23          8.16         6.24 o
  -1  18   4          0.94          5.99         4.13 o
   0  18   4          0.28          5.31         3.61 o
   1  18   4          0.94          0.83         4.20 o
   2  18   4          1.23          1.86         3.56 o
   0  19   4          0.76          3.14         3.85 o
   1   0   5       1297.64       1297.23        26.82 o
   2   0   5         21.33         18.95         3.40 o
   3   0   5        809.78        833.08         7.74 o
   4   0   5         14.56         14.11         3.48 o
   5   0   5          7.31          7.19         3.00 o
   6   0   5          5.89          6.27         4.07 o
  -6   1   5          0.58          5.12         4.04 o
  -5   1   5         22.09         28.33         3.70 o
  -4   1   5         53.67         54.57         3.64 o
  -3   1   5        394.18        431.81         4.49 o
  -2   1   5       2032.20       2045.77        18.67 o
  -1   1   5        101.57         97.80         4.99 o
   0   1   5        185.99        205.91         6.61 o
   1   1   5        101.57         96.54         4.68 o
   2   1   5       2032.22       2000.39        24.17 o
   3   1   5        394.18        422.77         4.26 o
   4   1   5         53.67         52.70         3.54 o
   5   1   5         22.09         24.62         4.05 o
   6   1   5          0.58          0.74         3.56 o
  -6   2   5          1.19          2.02         3.33 o
  -5   2   5         16.11         25.77         3.69 o
  -4   2   5         21.74         23.51         3.18 o
  -3   2   5        190.14        204.62         4.14 o
  -2   2   5        410.44        404.96         6.84 o
  -1   2   5        422.29        416.78         5.76 o
   0   2   5       2473.62       2474.63        21.02 o
   1   2   5        422.28        391.97         7.48 o
   2   2   5        410.45        415.72         5.66 o
   3   2   5        190.14        201.50         4.66 o
   4   2   5         21.74         22.52         3.19 o
   5   2   5         16.11         19.49         3.74 o
   6   2   5          1.19          7.94         3.64 o
  -6   3   5          1.69         -0.22         4.04 o
  -5   3   5         11.59         12.79         3.53 o
  -4   3   5         52.10         52.31         3.25 o
  -3   3   5        383.12        389.20         8.09 o
  -2   3   5       1113.92       1124.30        12.39 o
  -1   3   5       1399.69       1288.57        27.65 o
   0   3   5        328.75        291.65         6.55 o
   1   3   5       1399.69       1255.45        29.56 o
   2   3   5       1113.92       1129.82        25.10 o
   3   3   5        383.11        399.09         7.09 o
   4   3   5         52.10         48.94         3.56 o
   5   3   5         11.58         12.13         3.01 o
   6   3   5          1.69          1.50         3.31 o
  -6   4   5          0.98          2.94         3.69 o
  -5   4   5          6.01          0.10         3.23 o
  -4   4   5         34.30         32.75         3.11 o
  -3   4   5        130.19        143.91         5.32 o
  -2   4   5       1189.35       1250.46        14.79 o
  -1   4   5        307.26        310.39         5.11 o
   0   4   5        328.65        326.82         7.81 o
   1   4   5        307.27        308.15         6.23 o
   2   4   5       1189.35       1195.98        15.15 o
   3   4   5        130.19        144.66         4.11 o
   4   4   5         34.30         32.50         3.22 o
   5   4   5          6.01         12.41         3.35 o
   6   4   5          0.98         -2.47         4.17 o
  -6   5   5          0.44          2.06         3.37 o
  -5   5   5          3.43          7.75         3.06 o
  -4   5   5         15.89         19.38         3.13 o
  -3   5   5         78.17         82.60         2.82 o
  -2   5   5        708.90        732.04        16.89 o
  -1   5   5        366.10        340.15         9.31 o
   0   5   5       1855.22       1781.97        38.87 o
   1   5   5        366.10        349.62         4.78 o
   2   5   5        708.90        723.16         9.18 o
   3   5   5         78.18         85.91         4.39 o
   4   5   5         15.88         19.87         4.05 o
   5   5   5          3.43          7.05         3.67 o
   6   5   5          0.44          1.43         4.87 o
  -6   6   5          0.27          0.79         3.43 o
  -5   6   5          4.10          7.77         3.01 o
  -4   6   5         22.93         24.32         2.69 o
  -3   6   5        123.24        124.01         3.42 o
  -2   6   5        201.44        217.97         5.08 o
  -1   6   5       1878.67       1907.36        27.12 o
   0   6   5        192.48        210.29         4.47 o
   1   6   5       1878.68       1916.44        26.48 o
   2   6   5        201.44        216.47         7.51 o
   3   6   5        123.24        118.96         4.04 o
   4   6   5         22.93         19.93         3.60 o
   5   6   5          4.10          3.02         4.33 o
   6   6   5          0.27          7.16         4.86 o
  -5   7   5          1.89          3.69         3.34 o
  -4   7   5         43.71         42.05         3.44 o
  -3   7   5          7.20          5.52         2.62 o
  -2   7   5        129.93        138.72         4.72 o
  -1   7   5        924.11        952.23        22.79 o
   0   7   5         18.03         15.08         3.65 o
   1   7   5        924.11        954.99        18.35 o
   2   7   5        129.93        136.12         5.32 o
   3   7   5          7.20          8.98         3.30 o
   4   7   5         43.71         45.28         3.33 o
   5   7   5          1.89          2.25         3.35 o
  -5   8   5          0.13          2.92         3.19 o
  -4   8   5         23.37         22.08         3.01 o
  -3   8   5         12.28         12.33         2.94 o
  -2   8   5        197.25        196.99         3.57 o
  -1   8   5        623.87        586.54        10.74 o
   0   8   5        884.08        869.94        23.53 o
   1   8   5        623.87        603.02        12.21 o
   2   8   5        197.25        207.05         4.49 o
   3   8   5         12.28         14.29         3.20 o
   4   8   5         23.37         25.34         3.47 o
   5   8   5          0.13         -0.59         3.84 o
  -5   9   5          6.38          6.54         4.02 o
  -4   9   5          3.36          3.42         3.22 o
  -3   9   5          6.32         10.13         3.49 o
  -2   9   5         31.99         28.38         3.65 o
  -1   9   5          5.28          6.36         3.54 o
   0   9   5        758.91        788.91        20.82 o
   1   9   5          5.28          6.77         3.77 o
   2   9   5         31.99         30.92         3.79 o
   3   9   5          6.32          6.61         3.36 o
   4   9   5          3.36          4.89         3.63 o
   5   9   5          6.38          3.89         3.59 o
  -5  10   5          0.71          4.47         3.32 o
  -4  10   5          1.22          4.33         3.32 o
  -3  10   5         30.34         30.97         3.25 o
  -2  10   5          7.63          9.59         4.18 o
  -1  10   5        177.62        177.25         5.78 o
   0  10   5        558.81        565.00        17.47 o
   1  10   5        177.62        174.42         6.35 o
   2  10   5          7.63          9.14         3.49 o
   3  10   5         30.34         29.89         3.30 o
   4  10   5          1.22          5.15         3.90 o
   5  10   5          0.71          0.51         4.00 o
  -5  11   5          2.60          5.36         4.18 o
  -4  11   5          1.97          3.20         3.34 o
  -3  11   5          9.67         10.59         3.19 o
  -2  11   5         87.77         94.99         8.80 o
  -1  11   5         75.97         79.22         3.61 o
   0  11   5          0.26          5.10         3.23 o
   1  11   5         75.97         78.99         3.94 o
   2  11   5         87.77         85.00         3.42 o
   3  11   5          9.67         12.32         3.94 o
   4  11   5          1.97          7.28         3.80 o
   5  11   5          2.60         -0.26         4.29 o
  -4  12   5          4.25          5.40         3.15 o
  -3  12   5          1.48         -0.28         3.60 o
  -2  12   5          0.85         -2.67         3.44 o
  -1  12   5        131.47        127.87         3.55 o
   0  12   5          0.21          2.86         3.30 o
   1  12   5        131.47        131.77         4.39 o
   2  12   5          0.85          2.89         2.56 o
   3  12   5          1.48          2.58         3.38 o
   4  12   5          4.25          3.13         3.40 o
  -4  13   5          0.54          1.74         3.01 o
  -3  13   5          5.17          5.67         3.20 o
  -2  13   5         31.05         29.89         3.44 o
  -1  13   5         35.54         38.05         3.43 o
   0  13   5         78.61         77.85         3.61 o
   1  13   5         35.54         37.79         3.50 o
   2  13   5         31.05         35.10         3.35 o
   3  13   5          5.17          7.24         3.13 o
   4  13   5          0.54          4.50         4.09 o
  -4  14   5          2.94         -1.06         4.11 o
  -3  14   5          7.88          9.23         3.14 o
  -2  14   5          1.84          4.95         3.56 o
  -1  14   5          5.64          7.80         3.28 o
   0  14   5         37.19         40.95         3.78 o
   1  14   5          5.64         13.34         3.69 o
   2  14   5          1.84          1.38         2.94 o
   3  14   5          7.88          7.75         3.47 o
   4  14   5          2.94          7.36         4.23 o
  -3  15   5          5.69          5.02         3.68 o
  -2  15   5         27.47         24.87         4.93 o
  -1  15   5         13.61         15.97         3.37 o
   0  15   5          3.23          8.18         3.69 o
   1  15   5         13.61         15.71         3.87 o
   2  15   5         27.47         25.76         3.24 o
   3  15   5          5.69          9.66         3.74 o
  -3  16   5          2.32         -1.66         4.22 o
  -2  16   5          1.76         -0.43         4.01 o
  -1  16   5          2.45          1.92         3.87 o
   0  16   5          0.11          0.27         3.44 o
   1  16   5          2.45          6.44         3.91 o
   2  16   5          1.76          4.68         3.72 o
   3  16   5          2.32          8.30         3.95 o
  -2  17   5          4.26          1.49         6.20 o
  -1  17   5          4.58          7.58         3.96 o
   0  17   5          1.08          3.06         3.16 o
   1  17   5          4.58          6.59         3.01 o
   2  17   5          4.26          2.49         3.48 o
  -2  18   5          0.25          5.65         4.98 o
  -1  18   5          3.07          0.74         4.13 o
   0  18   5          0.28          3.95         3.61 o
   1  18   5          3.07          4.87         3.82 o
   2  18   5          0.25          2.57         3.29 o
   0   0   6       1960.02       2106.31        17.00 o
   1   0   6          3.31          0.79         4.14 o
   2   0   6        446.58        481.04        10.95 o
   3   0   6        381.95        387.08         8.22 o
   4   0   6         45.06         42.68         2.94 o
   5   0   6          2.53          4.97         3.26 o
   6   0   6          0.24          7.73         4.04 o
  -6   1   6          0.75         -0.12         4.09 o
  -5   1   6          1.40         -0.11         2.98 o
  -4   1   6          8.65         11.85         3.47 o
  -3   1   6        220.10        232.92         4.07 o
  -2   1   6        334.07        321.72         4.05 o
  -1   1   6        894.76        917.43        15.05 o
   0   1   6        637.10        630.03         7.82 o
   1   1   6        894.77        916.13        20.00 o
   2   1   6        334.06        320.61         6.67 o
   3   1   6        220.10        232.05         4.66 o
   4   1   6          8.65          9.02         3.10 o
   5   1   6          1.40          1.14         3.28 o
   6   1   6          0.75          2.22         4.13 o
  -6   2   6          0.84          1.10         3.28 o
  -5   2   6         12.68         12.44         2.85 o
  -4   2   6         43.99         40.81         3.35 o
  -3   2   6        225.08        219.18         4.01 o
  -2   2   6        588.18        631.22         8.36 o
  -1   2   6       1051.38       1043.45        12.29 o
   0   2   6        277.40        257.10         6.29 o
   1   2   6       1051.40        996.83         9.26 o
   2   2   6        588.18        621.61        11.08 o
   3   2   6        225.08        224.42         4.14 o
   4   2   6         43.99         41.89         3.23 o
   5   2   6         12.68         12.95         3.33 o
   6   2   6          0.84          2.54         3.28 o
  -6   3   6          0.63          1.64         4.11 o
  -5   3   6          3.57          7.36         3.63 o
  -4   3   6         21.42         21.58         2.83 o
  -3   3   6         29.23         33.58         3.17 o
  -2   3   6        907.54        957.36        13.38 o
  -1   3   6         10.75          9.23         2.99 o
   0   3   6        243.18        251.80         5.78 o
   1   3   6         10.75          8.01         5.62 o
   2   3   6        907.55        913.48         9.63 o
   3   3   6         29.23         37.48         3.29 o
   4   3   6         21.41         25.49         3.20 o
   5   3   6          3.57          6.99         3.24 o
   6   3   6          0.63          5.88         4.97 o
  -6   4   6          1.50          3.22         4.52 o
  -5   4   6          1.37          6.81         3.67 o
  -4   4   6         27.45         31.20         3.57 o
  -3   4   6         77.64         80.65         3.12 o
  -2   4   6        180.61        177.36         3.36 o
  -1   4   6        577.30        546.64         6.24 o
   0   4   6        478.55        518.74        12.72 o
   1   4   6        577.30        542.98        12.56 o
   2   4   6        180.61        171.58         5.32 o
   3   4   6         77.64         83.56         3.19 o
   4   4   6         27.45         24.07         2.98 o
   5   4   6          1.37          0.45         2.95 o
   6   4   6          1.50          2.67         3.61 o
  -6   5   6          0.38          1.89         3.49 o
  -5   5   6         12.46         10.15         2.93 o
  -4   5   6         24.02         22.87         3.22 o
  -3   5   6          3.41          6.43         2.75 o
  -2   5   6        252.99        277.38         6.96 o
  -1   5   6        629.76        647.33        10.09 o
   0   5   6        318.66        307.79         7.86 o
   1   5   6        629.76        651.47        12.68 o
   2   5   6        252.99        265.12         6.98 o
   3   5   6          3.41          3.10         3.57 o
   4   5   6         24.02         17.39         3.69 o
   5   5   6         12.46         12.53         4.22 o
   6   5   6          0.38          3.30         4.10 o
  -5   6   6          5.32          6.73         3.30 o
  -4   6   6          1.56          4.58         2.83 o
  -3   6   6          2.28          0.99         2.99 o
  -2   6   6        249.42        260.46         4.60 o
  -1   6   6        299.13        311.43         4.87 o
   0   6   6         34.32         29.11         3.54 o
   1   6   6        299.14        309.36         6.14 o
   2   6   6        249.42        258.10         4.58 o
   3   6   6          2.28          2.84         3.05 o
   4   6   6          1.56          2.91         3.53 o
   5   6   6          5.32          6.28         4.54 o
  -5   7   6          0.54          2.22         3.75 o
  -4   7   6          6.59          5.80         3.26 o
  -3   7   6          5.31          6.62         3.41 o
  -2   7   6          7.35          9.89         3.12 o
  -1   7   6         40.19         39.98         3.41 o
   0   7   6        236.94        261.26         6.79 o
   1   7   6         40.19         40.83         3.90 o
   2   7   6          7.35         11.17         3.37 o
   3   7   6          5.31          4.50         3.26 o
   4   7   6          6.59          4.16         3.20 o
   5   7   6          0.54          8.73         3.37 o
  -5   8   6          0.81          2.04         3.19 o
  -4   8   6         11.31         19.98         3.65 o
  -3   8   6         14.05         15.23         3.37 o
  -2   8   6          1.95          5.41         2.91 o
  -1   8   6        312.53        306.40         7.17 o
   0   8   6        184.84        183.46         6.56 o
   1   8   6        312.54        311.51         8.18 o
   2   8   6          1.95          4.51         4.00 o
   3   8   6         14.05         12.87         3.42 o
   4   8   6         11.31          9.74         3.30 o
   5   8   6          0.81          3.49         4.05 o
  -5   9   6          1.65          5.75         3.17 o
  -4   9   6          7.17          4.18         3.14 o
  -3   9   6          9.15         10.75         2.90 o
  -2   9   6         13.98         15.40         3.21 o
  -1   9   6        132.86        139.48         3.68 o
   0   9   6        120.34        123.21         4.46 o
   1   9   6        132.86        139.08         3.48 o
   2   9   6         13.98         16.29         3.63 o
   3   9   6          9.15          9.60         3.92 o
   4   9   6          7.17         11.59         3.67 o
   5   9   6          1.65          3.37         3.72 o
  -5  10   6          0.46          5.64         3.60 o
  -4  10   6          4.86          1.10         3.26 o
  -3  10   6          6.22          7.94         2.82 o
  -2  10   6          0.44          3.22         4.19 o
  -1  10   6         49.77         48.33         3.35 o
   0  10   6         50.71         55.19         3.59 o
   1  10   6         49.77         50.35         3.90 o
   2  10   6          0.44          5.60         4.18 o
   3  10   6          6.22         10.70         3.63 o
   4  10   6          4.86          6.56         3.51 o
   5  10   6          0.46          4.27         4.81 o
  -5  11   6          0.12          0.18         4.23 o
  -4  11   6          1.60          3.90         3.44 o
  -3  11   6         13.87         14.85         2.93 o
  -2  11   6          3.88          8.73         3.64 o
  -1  11   6         22.18         20.81         3.69 o
   0  11   6        312.17        304.76         9.69 o
   1  11   6         22.18         20.23         3.33 o
   2  11   6          3.88          4.59         4.10 o
   3  11   6         13.87         13.42         3.41 o
   4  11   6          1.60          1.46         3.82 o
   5  11   6          0.12          3.18         4.27 o
  -4  12   6          3.57          5.11         3.41 o
  -3  12   6          3.41          1.41         3.72 o
  -2  12   6          4.67          5.19         3.57 o
  -1  12   6         13.76         14.60         3.37 o
   0  12   6         47.26         46.85         5.17 o
   1  12   6         13.76         14.48         3.38 o
   2  12   6          4.67          9.94         3.12 o
   3  12   6          3.41          6.64         3.92 o
   4  12   6          3.57          4.12         3.39 o
  -4  13   6          0.22         -1.11         3.96 o
  -3  13   6          0.21          1.82         3.72 o
  -2  13   6          0.73         -0.27         3.74 o
  -1  13   6         25.55         24.36         3.44 o
   0  13   6          7.20          5.11         3.19 o
   1  13   6         25.55         21.15         3.13 o
   2  13   6          0.73          1.19         3.26 o
   3  13   6          0.21          3.56         3.50 o
   4  13   6          0.22         -1.50         4.04 o
  -4  14   6          0.16          4.23         3.72 o
  -3  14   6          3.09          7.99         3.37 o
  -2  14   6          0.48         -1.58         4.33 o
  -1  14   6         13.20         13.76         3.82 o
   0  14   6         29.34         28.16         3.69 o
   1  14   6         13.20         11.40         3.45 o
   2  14   6          0.48          2.50         3.48 o
   3  14   6          3.09          1.31         4.10 o
   4  14   6          0.16          0.14         3.69 o
  -3  15   6          2.14          8.21         4.02 o
  -2  15   6          5.53          6.04         4.44 o
  -1  15   6          3.53         11.47         3.37 o
   0  15   6          5.89          8.94         3.39 o
   1  15   6          3.53          9.23         3.53 o
   2  15   6          5.53          9.40         5.18 o
   3  15   6          2.14          4.23         3.34 o
  -3  16   6          0.61          0.96         3.60 o
  -2  16   6          2.65          8.14         4.64 o
  -1  16   6          6.13         11.17         3.52 o
   0  16   6          0.59          5.27         3.43 o
   1  16   6          6.13         10.88         4.10 o
   2  16   6          2.65          4.23         3.83 o
   3  16   6          0.61          6.65         4.62 o
  -2  17   6          2.68         -1.33         4.78 o
  -1  17   6          4.89          3.96         4.19 o
   0  17   6          2.04          0.83         3.58 o
   1  17   6          4.89          4.52         3.56 o
   2  17   6          2.68          7.00         3.20 o
  -1  18   6          0.40          6.14         4.33 o
   0  18   6          0.88          6.21         3.72 o
   1  18   6          0.40          2.52         4.27 o
   1   0   7        345.64        377.13         8.42 o
   2   0   7        250.50        240.62         4.22 o
   3   0   7         31.01         32.00         3.12 o
   4   0   7         81.57         79.17         3.34 o
   5   0   7          2.62          4.41         2.96 o
   6   0   7          2.04          5.80         4.13 o
  -6   1   7          0.24          3.60         3.66 o
  -5   1   7          8.70          8.10         2.99 o
  -4   1   7          0.06          0.47         2.61 o
  -3   1   7        152.53        154.10         3.57 o
  -2   1   7         76.98         79.38         3.31 o
  -1   1   7        161.79        166.48         4.72 o
   0   1   7         33.44         27.72         4.12 o
   1   1   7        161.79        162.22         5.78 o
   2   1   7         76.98         79.38         3.12 o
   3   1   7        152.53        152.98         3.64 o
   4   1   7          0.06          2.43         3.12 o
   5   1   7          8.70         12.22         3.25 o
   6   1   7          0.24          5.07         4.13 o
  -6   2   7          0.24          4.06         4.13 o
  -5   2   7          4.11          5.32         3.25 o
  -4   2   7         12.97         13.04         3.09 o
  -3   2   7         31.54         36.04         4.07 o
  -2   2   7        219.62        210.72         7.20 o
  -1   2   7         28.12         30.80         2.98 o
   0   2   7        267.19        268.65         5.63 o
   1   2   7         28.12         29.19         4.40 o
   2   2   7        219.62        208.85         4.32 o
   3   2   7         31.54         32.62         3.16 o
   4   2   7         12.97          8.48         3.11 o
   5   2   7          4.10          6.50         3.64 o
   6   2   7          0.24          2.81         3.66 o
  -6   3   7          0.79          1.93         3.73 o
  -5   3   7          9.20          9.94         3.72 o
  -4   3   7          2.79          4.44         2.63 o
  -3   3   7        184.95        180.42         3.91 o
  -2   3   7         75.11         79.89         3.76 o
  -1   3   7        208.38        217.10         4.83 o
   0   3   7         35.65         47.85         4.51 o
   1   3   7        208.38        204.60         6.55 o
   2   3   7         75.11         75.73         4.50 o
   3   3   7        184.95        184.79         4.90 o
   4   3   7          2.79          4.16         2.78 o
   5   3   7          9.20         11.04         3.64 o
   6   3   7          0.79          4.69         4.18 o
  -6   4   7          0.09          4.28         4.18 o
  -5   4   7          1.43          4.23         3.25 o
  -4   4   7        113.75        101.17         4.94 o
  -3   4   7         19.94         24.40         3.66 o
  -2   4   7         38.83         40.67         3.13 o
  -1   4   7         59.71         66.33         4.31 o
   0   4   7          4.69          5.42         4.12 o
   1   4   7         59.72         64.26         3.80 o
   2   4   7         38.83         36.98         4.45 o
   3   4   7         19.94         26.85         4.19 o
   4   4   7        113.75        104.60         3.76 o
   5   4   7          1.43          1.30         3.03 o
   6   4   7          0.09          1.88         3.70 o
  -6   5   7          0.27         -0.62         4.16 o
  -5   5   7          0.19          3.54         3.40 o
  -4   5   7         11.88         11.13         2.92 o
  -3   5   7          9.84         10.82         2.58 o
  -2   5   7         98.57         94.31         3.29 o
  -1   5   7         62.42         56.52         4.19 o
   0   5   7         10.21          5.95         3.38 o
   1   5   7         62.43         56.49         3.55 o
   2   5   7         98.56         89.05         3.79 o
   3   5   7          9.84         14.71         4.13 o
   4   5   7         11.88         12.53         4.05 o
   5   5   7          0.19          6.60         4.25 o
   6   5   7          0.27          2.35         4.86 o
  -5   6   7         12.61         10.29         3.04 o
  -4   6   7         39.35         41.41         3.57 o
  -3   6   7         46.54         48.71         3.60 o
  -2   6   7         54.01         53.12         2.95 o
  -1   6   7         89.30         90.67         7.35 o
   0   6   7          3.89          7.55         3.28 o
   1   6   7         89.31         89.21         4.05 o
   2   6   7         54.01         48.36         4.03 o
   3   6   7         46.54         49.89         3.79 o
   4   6   7         39.35         38.00         4.27 o
   5   6   7         12.61         12.49         4.44 o
  -5   7   7          2.05          1.97         3.34 o
  -4   7   7         13.65         12.07         3.14 o
  -3   7   7         74.16         67.43         4.33 o
  -2   7   7          9.55         11.10         3.14 o
  -1   7   7        182.17        169.12         3.85 o
   0   7   7         35.76         31.07         3.30 o
   1   7   7        182.17        171.31         5.01 o
   2   7   7          9.55         10.87         3.88 o
   3   7   7         74.15         69.03         3.51 o
   4   7   7         13.65         13.47         3.62 o
   5   7   7          2.05          8.87         3.46 o
  -5   8   7          6.11          6.88         3.88 o
  -4   8   7         21.35         25.94         3.04 o
  -3   8   7          7.44          9.69         3.16 o
  -2   8   7          3.15          5.14         3.46 o
  -1   8   7         66.03         66.67         3.91 o
   0   8   7        150.92        156.86         4.98 o
   1   8   7         66.03         66.08         3.53 o
   2   8   7          3.15          1.02         3.54 o
   3   8   7          7.44         10.95         4.13 o
   4   8   7         21.35         18.73         4.08 o
   5   8   7          6.11          7.89         4.11 o
  -5   9   7          1.51          3.80         3.20 o
  -4   9   7          9.48          6.95         3.35 o
  -3   9   7         12.58         13.21         2.94 o
  -2   9   7         23.96         28.23         3.54 o
  -1   9   7         13.84         15.63         2.96 o
   0   9   7          0.86         -0.69         3.38 o
   1   9   7         13.84         18.10         3.88 o
   2   9   7         23.96         16.77         3.90 o
   3   9   7         12.58         11.42         3.18 o
   4   9   7          9.48         13.37         3.92 o
   5   9   7          1.51          8.31         3.78 o
  -5  10   7          3.08          2.18         3.57 o
  -4  10   7          5.41         13.22         3.12 o
  -3  10   7          2.11         11.72         5.87 o
  -2  10   7         35.55         30.90         4.32 o
  -1  10   7         64.61         73.95         5.09 o
   0  10   7         10.19         12.35         3.12 o
   1  10   7         64.61         68.07         3.87 o
   2  10   7         35.55         33.56         3.76 o
   3  10   7          2.11          4.12         3.63 o
   4  10   7          5.41          9.20         3.58 o
   5  10   7          3.08          1.52         4.00 o
  -5  11   7          1.91          3.96         3.41 o
  -4  11   7          2.89          4.31         3.80 o
  -3  11   7         19.16         18.45         3.22 o
  -2  11   7         10.04         12.71         3.20 o
  -1  11   7          6.74         10.56         3.30 o
   0  11   7         17.76         16.36         3.93 o
   1  11   7          6.74          6.36         3.80 o
   2  11   7         10.04          7.06         4.12 o
   3  11   7         19.16         16.36         3.40 o
   4  11   7          2.89          7.29         4.13 o
   5  11   7          1.91          6.09         3.97 o
  -4  12   7          0.70          9.28         3.63 o
  -3  12   7         15.48         11.81         2.82 o
  -2  12   7          1.02          4.21         3.60 o
  -1  12   7          0.94          1.92         3.72 o
   0  12   7         59.10         57.46         5.21 o
   1  12   7          0.94         -0.46         3.96 o
   2  12   7          1.02          5.72         3.85 o
   3  12   7         15.48         14.97         3.93 o
   4  12   7          0.70          2.47         3.55 o
  -4  13   7          0.47          1.20         3.27 o
  -3  13   7          9.58          6.96         3.29 o
  -2  13   7          1.34          1.47         3.40 o
  -1  13   7          3.74          4.31         4.03 o
   0  13   7          0.74          2.61         3.67 o
   1  13   7          3.74          7.03         3.72 o
   2  13   7          1.34          3.35         2.96 o
   3  13   7          9.58          8.08         3.52 o
   4  13   7          0.47         10.15         4.31 o
  -4  14   7          1.39          3.52         3.74 o
  -3  14   7          0.56          2.39         3.46 o
  -2  14   7         18.78         21.14         3.37 o
  -1  14   7          4.55          8.30         3.34 o
   0  14   7          1.37          4.68         3.71 o
   1  14   7          4.55          8.12         3.45 o
   2  14   7         18.78         15.86         3.56 o
   3  14   7          0.56          0.49         4.27 o
   4  14   7          1.39          4.15         3.95 o
  -3  15   7          0.18          3.95         4.00 o
  -2  15   7          0.89          7.86         3.78 o
  -1  15   7          1.61          3.57         3.72 o
   0  15   7          9.15          7.35         3.82 o
   1  15   7          1.61          3.50         3.85 o
   2  15   7          0.89          4.90         3.61 o
   3  15   7          0.18          4.14         3.79 o
  -3  16   7          0.50          4.65         3.74 o
  -2  16   7          2.44          2.99         4.04 o
  -1  16   7          1.08          4.15         3.89 o
   0  16   7          0.13         -0.66         4.20 o
   1  16   7          1.08          6.95         3.92 o
   2  16   7          2.44          2.52         3.64 o
   3  16   7          0.50          2.93         4.53 o
  -2  17   7          0.22          6.54         3.84 o
  -1  17   7          1.21          4.09         4.06 o
   0  17   7          0.05          4.57         3.57 o
   1  17   7          1.21          1.51         3.34 o
   2  17   7          0.22          5.28         3.20 o
  -1  18   7          0.97          4.41         3.70 o
   0  18   7          0.62          4.03         3.48 o
   1  18   7          0.97          0.58         4.41 o
   0   0   8        970.40        919.12        14.91 o
   1   0   8         22.20         17.69         4.15 o
   2   0   8         85.95         87.22         3.45 o
   3   0   8         12.40         16.96         3.33 o
   4   0   8         56.45         47.62         3.73 o
   5   0   8          0.30          1.12         3.20 o
   6   0   8          0.34          3.53         3.34 o
  -6   1   8          0.18         -0.93         4.21 o
  -5   1   8          4.34          7.28         3.85 o
  -4   1   8         31.56         31.88         2.91 o
  -3   1   8         39.64         44.27         3.16 o
  -2   1   8        190.43        206.64         4.21 o
  -1   1   8        419.52        435.99         5.18 o
   0   1   8         69.96         70.53         4.18 o
   1   1   8        419.51        431.56         8.27 o
   2   1   8        190.42        209.31         5.28 o
   3   1   8         39.64         42.08         3.19 o
   4   1   8         31.56         32.55         3.60 o
   5   1   8          4.34          4.34         3.22 o
   6   1   8          0.18          5.66         4.13 o
  -6   2   8          0.72          7.73         3.64 o
  -5   2   8          4.37          4.31         3.46 o
  -4   2   8         10.72         14.40         3.51 o
  -3   2   8        175.10        178.21         3.95 o
  -2   2   8        119.95        121.05         3.57 o
  -1   2   8        315.42        336.96         4.17 o
   0   2   8         62.65         66.27         4.17 o
   1   2   8        315.42        330.12         7.96 o
   2   2   8        119.96        117.70         3.95 o
   3   2   8        175.10        174.15         3.60 o
   4   2   8         10.72         12.84         3.43 o
   5   2   8          4.36          5.81         3.23 o
   6   2   8          0.72          4.38         4.14 o
  -6   3   8          0.27          0.60         4.20 o
  -5   3   8          6.45          9.79         3.64 o
  -4   3   8         27.29         25.34         2.87 o
  -3   3   8         48.49         53.56         3.53 o
  -2   3   8         32.54         34.40         2.54 o
  -1   3   8        260.76        249.82         4.32 o
   0   3   8         27.37         27.86         4.15 o
   1   3   8        260.77        238.52         6.50 o
   2   3   8         32.54         33.75         4.61 o
   3   3   8         48.49         48.09         3.26 o
   4   3   8         27.29         29.50         3.65 o
   5   3   8          6.45         11.68         3.71 o
   6   3   8          0.27          3.08         3.75 o
  -6   4   8          0.29          1.92         3.70 o
  -5   4   8          5.54          8.02         3.72 o
  -4   4   8         11.62          9.70         2.85 o
  -3   4   8         55.04         71.01         3.55 o
  -2   4   8        144.01        143.42         3.27 o
  -1   4   8        162.46        173.36         4.25 o
   0   4   8        129.15        125.52         4.07 o
   1   4   8        162.46        170.25         4.33 o
   2   4   8        144.01        131.95         4.97 o
   3   4   8         55.04         58.64         3.46 o
   4   4   8         11.62          9.21         3.48 o
   5   4   8          5.54          7.41         3.03 o
   6   4   8          0.29          1.26         3.78 o
  -5   5   8          0.77         -0.74         3.78 o
  -4   5   8         44.68         47.03         2.97 o
  -3   5   8         41.52         35.60         3.24 o
  -2   5   8        173.54        177.78         3.78 o
  -1   5   8         34.32         34.93         4.10 o
   0   5   8        429.87        419.06         6.71 o
   1   5   8         34.32         29.18         3.19 o
   2   5   8        173.53        175.74         4.68 o
   3   5   8         41.52         37.12         3.87 o
   4   5   8         44.68         55.33         4.49 o
   5   5   8          0.77          3.86         4.35 o
  -5   6   8          2.09          3.75         2.66 o
  -4   6   8          9.67          6.23         3.15 o
  -3   6   8         63.69         60.53         4.16 o
  -2   6   8         50.34         58.83         3.56 o
  -1   6   8        164.08        157.79         4.43 o
   0   6   8         23.35         27.42         3.56 o
   1   6   8        164.09        159.14         5.07 o
   2   6   8         50.34         54.91         4.21 o
   3   6   8         63.69         56.19         3.29 o
   4   6   8          9.67         14.89         4.18 o
   5   6   8          2.09          7.49         5.21 o
  -5   7   8          1.15          3.67         3.15 o
  -4   7   8         12.14         14.93         2.95 o
  -3   7   8          4.05         -0.91         3.49 o
  -2   7   8         40.12         37.05         3.18 o
  -1   7   8        118.21        122.50         6.54 o
   0   7   8          0.00         -0.33         3.69 o
   1   7   8        118.21        110.81         4.15 o
   2   7   8         40.12         39.37         3.73 o
   3   7   8          4.05          6.14         3.57 o
   4   7   8         12.14         10.49         3.60 o
   5   7   8          1.15          0.40         3.45 o
  -5   8   8          2.43          1.57         3.20 o
  -4   8   8          0.52          2.82         2.97 o
  -3   8   8         63.88         67.51         3.66 o
  -2   8   8         38.04         38.50         2.87 o
  -1   8   8        118.76        115.24         3.97 o
   0   8   8          2.16          1.56         3.19 o
   1   8   8        118.76        114.74         4.06 o
   2   8   8         38.04         40.38         4.30 o
   3   8   8         63.88         57.36         4.09 o
   4   8   8          0.52          2.95         3.68 o
   5   8   8          2.43          8.63         4.14 o
  -5   9   8          1.08         -0.62         3.20 o
  -4   9   8          4.74          6.93         2.99 o
  -3   9   8          4.58          6.32         3.17 o
  -2   9   8         28.87         29.71         3.23 o
  -1   9   8         34.01         34.15         3.05 o
   0   9   8         89.01         88.67         3.55 o
   1   9   8         34.01         44.95         4.09 o
   2   9   8         28.87         29.43         3.76 o
   3   9   8          4.58          1.03         3.51 o
   4   9   8          4.74         10.04         4.15 o
   5   9   8          1.08         -1.38         4.24 o
  -5  10   8          2.26         10.60         3.58 o
  -4  10   8          3.04          5.06         3.76 o
  -3  10   8          5.80         10.33         3.52 o
  -2  10   8         11.88         13.94         3.72 o
  -1  10   8          4.03          4.63         3.28 o
   0  10   8          4.07          5.07         3.59 o
   1  10   8          4.03          0.55         3.23 o
   2  10   8         11.88         13.80         3.75 o
   3  10   8          5.80          7.09         4.02 o
   4  10   8          3.04         -0.93         3.82 o
   5  10   8          2.26         -0.48         3.99 o
  -4  11   8         13.04         10.17         3.06 o
  -3  11   8          2.29          0.62         3.49 o
  -2  11   8         13.83         16.54         3.57 o
  -1  11   8          4.44          7.11         4.08 o
   0  11   8         23.05         24.50         3.54 o
   1  11   8          4.44          3.74         3.81 o
   2  11   8         13.83         13.57         3.87 o
   3  11   8          2.29          3.39         3.49 o
   4  11   8         13.04         13.61         4.34 o
  -4  12   8          0.87          1.70         3.94 o
  -3  12   8          5.77          7.37         3.11 o
  -2  12   8         10.06         18.75         4.22 o
  -1  12   8          6.40          9.18         2.95 o
   0  12   8         15.76         18.02         3.93 o
   1  12   8          6.40          4.89         3.89 o
   2  12   8         10.06          9.87         3.86 o
   3  12   8          5.77          8.35         4.01 o
   4  12   8          0.87          1.57         3.69 o
  -4  13   8          1.59          5.67         4.11 o
  -3  13   8          2.36          6.93         3.33 o
  -2  13   8          2.64          5.32         4.27 o
  -1  13   8          3.33          6.94         3.70 o
   0  13   8          8.46          7.69         3.82 o
   1  13   8          3.33         10.30         3.67 o
   2  13   8          2.64          6.74         2.76 o
   3  13   8          2.36          5.99         3.85 o
   4  13   8          1.59          5.47         4.26 o
  -4  14   8          0.13         -2.81         3.47 o
  -3  14   8          4.24          4.68         3.53 o
  -2  14   8          5.59         10.12         5.89 o
  -1  14   8          1.21          4.63         3.31 o
   0  14   8          1.87          4.14         3.81 o
   1  14   8          1.21          4.85         3.38 o
   2  14   8          5.59          9.89         3.18 o
   3  14   8          4.24          8.20         4.36 o
   4  14   8          0.13          6.35         4.68 o
  -3  15   8          2.07          4.35         3.33 o
  -2  15   8          1.46          5.89         4.59 o
  -1  15   8          6.70          5.56         3.48 o
   0  15   8          0.00          2.87         3.76 o
   1  15   8          6.70         11.09         3.82 o
   2  15   8          1.46          3.53         3.60 o
   3  15   8          2.07          4.04         3.89 o
  -3  16   8          1.45          4.65         4.31 o
  -2  16   8          1.69          1.75         4.64 o
  -1  16   8          6.03          8.31         3.47 o
   0  16   8          0.04          0.97         4.10 o
   1  16   8          6.03          5.73         3.91 o
   2  16   8          1.69          2.09         3.37 o
   3  16   8          1.45          2.57         4.53 o
  -2  17   8          0.79         -2.05         4.26 o
  -1  17   8          0.07          2.45         3.66 o
   0  17   8          1.43          4.00         4.11 o
   1  17   8          0.07          1.67         4.09 o
   2  17   8          0.79          3.26         4.02 o
  -1  18   8          0.30          3.17         3.74 o
   0  18   8          0.24          3.48         4.51 o
   1  18   8          0.30          2.49         4.29 o
   1   0   9         85.27         83.64         3.75 o
   2   0   9         36.95         32.47         3.00 o
   3   0   9         28.33         27.63         3.60 o
   4   0   9         17.00         18.81         4.45 o
   5   0   9          1.86          4.17         3.63 o
   6   0   9          1.50         -0.27         3.76 o
  -6   1   9          4.18          3.72         4.14 o
  -5   1   9          4.03         10.11         3.65 o
  -4   1   9         23.37         20.98         3.71 o
  -3   1   9         16.96         15.09         2.71 o
  -2   1   9         26.77         25.43         3.54 o
  -1   1   9          2.08          0.94         2.92 o
   0   1   9         40.61         50.49         3.72 o
   1   1   9          2.08          0.70         4.41 o
   2   1   9         26.77         28.97         3.48 o
   3   1   9         16.96         13.93         3.36 o
   4   1   9         23.37         23.72         2.87 o
   5   1   9          4.03          4.53         3.27 o
   6   1   9          4.18          5.77         3.74 o
  -6   2   9          0.46          6.67         3.76 o
  -5   2   9         22.20         20.64         3.81 o
  -4   2   9          7.88          7.88         3.40 o
  -3   2   9         19.79         20.04         3.46 o
  -2   2   9         22.93         18.86         3.50 o
  -1   2   9         97.74         90.12         3.66 o
   0   2   9          2.20          4.55         3.42 o
   1   2   9         97.73         86.39         5.16 o
   2   2   9         22.93         24.34         3.64 o
   3   2   9         19.79         20.12         3.43 o
   4   2   9          7.88          6.28         3.05 o
   5   2   9         22.20         17.18         3.76 o
   6   2   9          0.46          1.57         4.24 o
  -6   3   9          0.02          4.27         3.75 o
  -5   3   9          1.83         -0.81         3.24 o
  -4   3   9         17.00         19.99         3.18 o
  -3   3   9          9.50         10.74         3.31 o
  -2   3   9         61.02         70.60         3.30 o
  -1   3   9        176.24        206.30         4.08 o
   0   3   9        145.91        141.05         4.18 o
   1   3   9        176.24        194.10         6.33 o
   2   3   9         61.03         65.12         4.08 o
   3   3   9          9.50         10.82         3.46 o
   4   3   9         17.00         17.45         3.19 o
   5   3   9          1.83         -0.24         3.83 o
   6   3   9          0.02          0.96         3.67 o
  -5   4   9          3.41          8.76         3.44 o
  -4   4   9         11.19         10.21         3.11 o
  -3   4   9         16.18         11.95         2.55 o
  -2   4   9         36.13         34.30         2.92 o
  -1   4   9         87.64         90.12         4.31 o
   0   4   9          0.01          2.42         3.87 o
   1   4   9         87.63         83.00         5.62 o
   2   4   9         36.13         31.11         4.68 o
   3   4   9         16.18         12.23         4.10 o
   4   4   9         11.19         12.14         4.21 o
   5   4   9          3.41          6.75         3.07 o
  -5   5   9          6.59          6.66         2.82 o
  -4   5   9          5.47          4.82         2.94 o
  -3   5   9         10.11          8.36         2.75 o
  -2   5   9         17.83          7.28         3.34 o
  -1   5   9         58.78         60.94         4.00 o
   0   5   9        177.31        169.69         4.60 o
   1   5   9         58.78         64.07         3.55 o
   2   5   9         17.83          9.66         4.23 o
   3   5   9         10.11          8.86         4.22 o
   4   5   9          5.47          2.77         4.37 o
   5   5   9          6.59          1.95         4.42 o
  -5   6   9          0.44          2.33         3.41 o
  -4   6   9         10.58         11.31         3.14 o
  -3   6   9         38.23         47.09         3.18 o
  -2   6   9         30.26         36.73         3.45 o
  -1   6   9          2.92          5.94         3.87 o
   0   6   9         13.05          9.22         3.40 o
   1   6   9          2.92          2.23         3.55 o
   2   6   9         30.25         29.43         3.80 o
   3   6   9         38.23         40.36         4.04 o
   4   6   9         10.58         14.18         4.27 o
   5   6   9          0.44          1.27         4.55 o
  -5   7   9          3.00          4.30         3.89 o
  -4   7   9         18.02         10.88         3.07 o
  -3   7   9          3.35          5.87         4.07 o
  -2   7   9         59.92         57.11         3.14 o
  -1   7   9         60.60         62.21         3.74 o
   0   7   9        148.76        140.74         4.13 o
   1   7   9         60.60         59.29         3.84 o
   2   7   9         59.92         49.90         4.64 o
   3   7   9          3.35          2.32         3.46 o
   4   7   9         18.02         14.53         3.97 o
   5   7   9          3.00          1.89         3.50 o
  -5   8   9          0.35          2.50         3.27 o
  -4   8   9          4.86          6.71         3.42 o
  -3   8   9          7.09          6.89         2.96 o
  -2   8   9         26.36         34.27         3.14 o
  -1   8   9         62.55         58.51         3.55 o
   0   8   9         21.79         24.12         3.35 o
   1   8   9         62.55         60.69         3.99 o
   2   8   9         26.36         28.85         3.83 o
   3   8   9          7.09         11.45         3.94 o
   4   8   9          4.86          8.59         3.87 o
   5   8   9          0.35          6.96         4.18 o
  -5   9   9          1.49          4.64         3.57 o
  -4   9   9          3.15          4.01         2.98 o
  -3   9   9         22.77         19.73         3.46 o
  -2   9   9         10.59          8.71         3.27 o
  -1   9   9         17.26         17.35         3.27 o
   0   9   9         19.86         25.02         3.79 o
   1   9   9         17.26         16.39         3.81 o
   2   9   9         10.59         12.03         3.86 o
   3   9   9         22.77         18.76         3.50 o
   4   9   9          3.15          4.99         3.92 o
   5   9   9          1.49          1.78         4.52 o
  -5  10   9          1.09          5.68         3.44 o
  -4  10   9          5.55          9.28         3.29 o
  -3  10   9         39.86         36.10         3.74 o
  -2  10   9          1.08         12.74         6.37 o
  -1  10   9         28.73         30.10         3.77 o
   0  10   9         93.58        105.27         3.46 o
   1  10   9         28.73         30.01         3.35 o
   2  10   9          1.08          2.85         3.65 o
   3  10   9         39.86         35.42         4.21 o
   4  10   9          5.55          3.78         3.70 o
   5  10   9          1.09         -0.65         3.98 o
  -4  11   9          1.09         -0.41         3.37 o
  -3  11   9          0.19          2.70         3.59 o
  -2  11   9         31.32         35.13         3.72 o
  -1  11   9         13.54         16.94         3.77 o
   0  11   9         39.05         44.97         4.06 o
   1  11   9         13.54         18.53         3.90 o
   2  11   9         31.32         35.92         3.66 o
   3  11   9          0.19         -1.47         3.59 o
   4  11   9          1.09         -1.41         4.37 o
  -4  12   9          4.51         10.34         3.26 o
  -3  12   9          5.01          4.73         3.32 o
  -2  12   9         22.31         27.82         4.22 o
  -1  12   9         12.21         12.35         3.67 o
   0  12   9          0.03          3.91         3.36 o
   1  12   9         12.21         14.04         3.83 o
   2  12   9         22.31         26.31         4.07 o
   3  12   9          5.01          3.97         4.17 o
   4  12   9          4.51          4.50         3.86 o
  -4  13   9          0.13          1.61         3.74 o
  -3  13   9          9.08          8.66         3.85 o
  -2  13   9         17.14         16.82         4.39 o
  -1  13   9          0.17          3.98         3.31 o
   0  13   9          0.48         -0.38         3.61 o
   1  13   9          0.17          4.89         3.23 o
   2  13   9         17.14         17.49         3.67 o
   3  13   9          9.08          9.33         4.47 o
   4  13   9          0.13          1.02         3.97 o
  -3  14   9          7.82          6.05         3.48 o
  -2  14   9          2.34         -0.05         4.08 o
  -1  14   9         11.70         17.43         3.46 o
   0  14   9          5.79          8.77         3.80 o
   1  14   9         11.70         14.97         3.76 o
   2  14   9          2.34          4.77         4.20 o
   3  14   9          7.82         10.69         3.95 o
  -3  15   9          1.50          8.22         3.66 o
  -2  15   9          2.11          8.13         3.87 o
  -1  15   9          6.23          9.47         3.81 o
   0  15   9          0.03          5.89         3.92 o
   1  15   9          6.23          7.84         3.45 o
   2  15   9          2.11          3.05         4.44 o
   3  15   9          1.50          4.24         4.64 o
  -2  16   9          0.12          4.45         4.63 o
  -1  16   9          1.74          4.54         3.58 o
   0  16   9          0.09         -2.96         4.03 o
   1  16   9          1.74          4.90         3.65 o
   2  16   9          0.12          0.75         4.05 o
  -2  17   9          4.27          2.21         4.29 o
  -1  17   9          0.32          4.80         4.23 o
   0  17   9          0.30          5.29         4.31 o
   1  17   9          0.32          2.70         4.27 o
   2  17   9          4.27          2.73         4.49 o
  -1  18   9          0.75          1.03         3.87 o
   0  18   9          1.61          2.22         4.35 o
   1  18   9          0.75          1.92         3.54 o
   0   0  10         95.81         92.74         5.38 o
   1   0  10        311.19        336.75         5.77 o
   2   0  10         45.45         43.29         3.24 o
   3   0  10        142.70        147.29         5.66 o
   4   0  10          3.86          8.03         2.79 o
   5   0  10          5.18          4.46         3.67 o
   6   0  10          0.19          0.75         4.18 o
  -6   1  10          2.44          4.43         3.70 o
  -5   1  10         20.81         23.96         3.78 o
  -4   1  10          0.36          4.18         3.42 o
  -3   1  10         82.95         86.99         3.71 o
  -2   1  10        104.70        100.40         3.43 o
  -1   1  10        107.69        128.71         3.46 o
   0   1  10        647.97        830.43         6.54 o
   1   1  10        107.70        127.63         5.04 o
   2   1  10        104.70         99.46         3.54 o
   3   1  10         82.95         85.76         3.37 o
   4   1  10          0.36         -0.58         3.55 o
   5   1  10         20.81         26.92         3.77 o
   6   1  10          2.44          4.09         3.45 o
  -6   2  10          3.14          3.75         4.14 o
  -5   2  10         10.12          9.10         3.74 o
  -4   2  10         51.13         47.30         3.19 o
  -3   2  10          2.85          7.21         3.50 o
  -2   2  10        562.67        589.08         7.68 o
  -1   2  10        361.86        417.48         4.69 o
   0   2  10        778.06        926.06         7.05 o
   1   2  10        361.87        402.41         7.08 o
   2   2  10        562.67        558.16         7.10 o
   3   2  10          2.85          7.38         3.54 o
   4   2  10         51.13         51.03         3.63 o
   5   2  10         10.12         11.56         3.79 o
   6   2  10          3.14          1.61         3.80 o
  -5   3  10          6.54         10.91         3.39 o
  -4   3  10         25.50         23.23         3.18 o
  -3   3  10          3.23          6.24         3.45 o
  -2   3  10        137.77        128.36         4.62 o
  -1   3  10         30.24         35.46         3.49 o
   0   3  10        969.75       1029.28        23.24 o
   1   3  10         30.24         31.87         5.13 o
   2   3  10        137.77        124.46         4.95 o
   3   3  10          3.23          5.29         4.13 o
   4   3  10         25.50         23.46         3.63 o
   5   3  10          6.54         10.60         3.40 o
  -5   4  10          1.31          0.01         3.35 o
  -4   4  10         60.03         55.18         3.29 o
  -3   4  10         11.28          7.87         2.88 o
  -2   4  10         17.13         18.88         2.97 o
  -1   4  10        195.52        217.17         4.66 o
   0   4  10         15.25         20.58         4.03 o
   1   4  10        195.52        204.81         6.12 o
   2   4  10         17.13         18.90         4.08 o
   3   4  10         11.28          9.53         4.47 o
   4   4  10         60.03         52.00         4.37 o
   5   4  10          1.31          4.54         4.44 o
  -5   5  10         22.85         22.37         3.19 o
  -4   5  10         17.45         23.03         2.93 o
  -3   5  10        159.03        164.54         6.79 o
  -2   5  10         36.13         28.84         2.84 o
  -1   5  10        238.85        242.59         4.28 o
   0   5  10          4.32          7.24         3.89 o
   1   5  10        238.85        242.06         6.19 o
   2   5  10         36.13         27.79         4.18 o
   3   5  10        159.03        152.48         5.10 o
   4   5  10         17.45         31.29         4.49 o
   5   5  10         22.85         15.88         4.08 o
  -5   6  10         17.83         11.06         3.91 o
  -4   6  10          8.78         13.87         3.29 o
  -3   6  10         17.07         16.46         3.07 o
  -2   6  10         18.43         20.99         3.36 o
  -1   6  10        325.40        322.86         4.77 o
   0   6  10         83.09         80.93         3.60 o
   1   6  10        325.40        314.58         9.16 o
   2   6  10         18.43         14.28         5.33 o
   3   6  10         17.07         11.64         4.08 o
   4   6  10          8.78         10.24         4.61 o
   5   6  10         17.83         13.03         4.88 o
  -5   7  10          0.01          0.63         3.98 o
  -4   7  10          2.20          2.77         3.68 o
  -3   7  10         17.34         16.90         3.03 o
  -2   7  10         36.14         38.05         3.21 o
  -1   7  10         50.72         53.02         3.70 o
   0   7  10        146.51        140.71         3.97 o
   1   7  10         50.72         55.46         4.29 o
   2   7  10         36.14         43.30         5.47 o
   3   7  10         17.34         12.70         3.53 o
   4   7  10          2.20          0.07         3.79 o
   5   7  10          0.01          2.90         4.12 o
  -5   8  10          2.72          5.59         3.56 o
  -4   8  10         65.11         52.44         3.20 o
  -3   8  10          7.00          5.75         3.13 o
  -2   8  10         97.18         91.59         3.38 o
  -1   8  10         20.41         24.20         4.05 o
   0   8  10          0.91          2.95         3.52 o
   1   8  10         20.41         25.53         3.97 o
   2   8  10         97.18         86.36         4.43 o
   3   8  10          7.00          6.05         3.66 o
   4   8  10         65.11         55.16         4.24 o
   5   8  10          2.72          3.57         3.70 o
  -5   9  10          3.23          4.75         3.30 o
  -4   9  10          8.24          6.31         3.79 o
  -3   9  10         13.46         17.33         3.53 o
  -2   9  10         18.83         21.09         3.27 o
  -1   9  10         53.77         60.61         3.45 o
   0   9  10          1.26          1.12         3.21 o
   1   9  10         53.77         59.49         4.04 o
   2   9  10         18.83         21.88         3.55 o
   3   9  10         13.46         19.44         3.72 o
   4   9  10          8.24          6.97         4.22 o
   5   9  10          3.23          6.43         3.88 o
  -5  10  10          0.37         -2.51         3.77 o
  -4  10  10          0.58          1.66         3.95 o
  -3  10  10         24.93         20.77         4.77 o
  -2  10  10         17.47         12.54         3.16 o
  -1  10  10         32.01         28.97         3.57 o
   0  10  10          5.27          6.25         3.34 o
   1  10  10         32.01         36.51         3.52 o
   2  10  10         17.47         10.04         3.94 o
   3  10  10         24.93         21.77         4.37 o
   4  10  10          0.58          8.58         4.24 o
   5  10  10          0.37          5.90         4.69 o
  -4  11  10          2.50         -0.54         3.48 o
  -3  11  10         27.22         28.81         3.79 o
  -2  11  10          8.12          7.41         3.27 o
  -1  11  10          5.62          8.87         3.29 o
   0  11  10        115.54        117.14         3.98 o
   1  11  10          5.62         11.05         3.81 o
   2  11  10          8.12          6.17         4.33 o
   3  11  10         27.22         29.05         3.89 o
   4  11  10          2.50          5.39         3.90 o
  -4  12  10          1.55         -1.58         3.55 o
  -3  12  10          4.40          6.28         3.38 o
  -2  12  10         18.47         18.97         3.78 o
  -1  12  10          6.90         10.97         3.73 o
   0  12  10          1.25         -0.69         3.21 o
   1  12  10          6.90          7.82         3.37 o
   2  12  10         18.47         19.79         4.42 o
   3  12  10          4.40          3.10         3.79 o
   4  12  10          1.55          6.97         4.48 o
  -4  13  10          0.70          7.79         4.14 o
  -3  13  10          1.53         -3.06         3.91 o
  -2  13  10          6.16          7.98         3.74 o
  -1  13  10         16.28         16.51         3.45 o
   0  13  10          2.47          1.10         3.60 o
   1  13  10         16.28         21.15         3.91 o
   2  13  10          6.16          5.98         3.69 o
   3  13  10          1.53         -2.88         3.85 o
   4  13  10          0.70         -1.81         4.28 o
  -3  14  10          0.23          3.79         3.56 o
  -2  14  10          9.96         13.84         4.42 o
  -1  14  10          9.18          7.48         3.76 o
   0  14  10          0.67          2.82         3.74 o
   1  14  10          9.18          7.23         3.98 o
   2  14  10          9.96          9.26         3.70 o
   3  14  10          0.23          3.18         4.02 o
  -3  15  10          3.07          6.62         3.67 o
  -2  15  10          0.07          2.44         4.47 o
  -1  15  10          0.72          2.09         3.14 o
   0  15  10         21.31         26.92         3.49 o
   1  15  10          0.72          3.63         3.48 o
   2  15  10          0.07          3.01         4.36 o
   3  15  10          3.07          7.36         4.90 o
  -2  16  10          1.36          4.46         3.64 o
  -1  16  10          2.76          8.56         4.02 o
   0  16  10          0.07          4.48         3.55 o
   1  16  10          2.76          2.30         4.00 o
   2  16  10          1.36          5.53         4.56 o
  -2  17  10          1.39          6.71         4.87 o
  -1  17  10          2.39         -0.06         3.75 o
   0  17  10          1.33         -0.83         3.66 o
   1  17  10          2.39          0.28         4.20 o
   2  17  10          1.39          2.86         4.76 o
   0  18  10          0.01          7.13         3.96 o
   1   0  11       4181.29       4605.19        75.39 o
   2   0  11          0.83          0.93         3.02 o
   3   0  11         92.68         87.76         3.39 o
   4   0  11          1.04          0.71         3.01 o
   5   0  11          7.68          8.73         3.74 o
  -5   1  11         11.78         14.73         3.75 o
  -4   1  11         18.57         16.74         3.56 o
  -3   1  11         11.64         15.93         3.40 o
  -2   1  11        139.59        138.69         3.64 o
  -1   1  11        405.11        446.48         4.64 o
   0   1  11          3.38          5.38         3.62 o
   1   1  11        405.11        445.04         8.07 o
   2   1  11        139.59        136.42         3.90 o
   3   1  11         11.64         14.56         3.15 o
   4   1  11         18.57         20.06         3.18 o
   5   1  11         11.78         14.37         3.75 o
  -5   2  11          0.61          0.30         3.02 o
  -4   2  11         14.19         15.86         3.11 o
  -3   2  11         28.12         27.25         3.53 o
  -2   2  11        144.69        149.58         3.30 o
  -1   2  11         27.67         27.24         3.32 o
   0   2  11       5424.53       6113.16        45.41 o
   1   2  11         27.67         26.56         4.49 o
   2   2  11        144.69        140.09         4.93 o
   3   2  11         28.12         34.68         3.58 o
   4   2  11         14.19         18.17         3.18 o
   5   2  11          0.61          6.47         3.43 o
  -5   3  11          5.99          5.36         3.86 o
  -4   3  11         32.04         32.81         3.69 o
  -3   3  11         28.30         23.71         3.14 o
  -2   3  11        584.68        613.46        10.41 o
  -1   3  11         59.40         71.20         3.29 o
   0   3  11         14.58         16.29         3.95 o
   1   3  11         59.40         65.34         5.16 o
   2   3  11        584.67        586.66         6.24 o
   3   3  11         28.30         24.50         4.40 o
   4   3  11         32.04         31.08         3.57 o
   5   3  11          5.99          3.02         3.88 o
  -5   4  11          3.24          3.85         3.60 o
  -4   4  11         11.96         15.62         2.87 o
  -3   4  11         49.19         47.94         3.27 o
  -2   4  11         78.93         81.97         3.07 o
  -1   4  11        834.51        893.87         6.39 o
   0   4  11         28.42         23.93         3.93 o
   1   4  11        834.51        837.37         8.42 o
   2   4  11         78.93         77.22         4.25 o
   3   4  11         49.20         47.20         4.02 o
   4   4  11         11.96         16.92         4.51 o
   5   4  11          3.24          2.78         3.95 o
  -5   5  11          0.16          2.93         3.24 o
  -4   5  11          8.86          8.90         3.01 o
  -3   5  11         75.03         73.35         3.64 o
  -2   5  11         17.98         20.47         2.96 o
  -1   5  11        458.34        483.81         5.64 o
   0   5  11        368.65        356.99         5.02 o
   1   5  11        458.35        464.70        10.08 o
   2   5  11         17.98         27.27         5.14 o
   3   5  11         75.03         78.71         4.82 o
   4   5  11          8.86          5.14         4.52 o
   5   5  11          0.16         -1.12         4.56 o
  -5   6  11          3.96          4.70         3.48 o
  -4   6  11         46.91         42.28         3.72 o
  -3   6  11         93.61        101.19         4.15 o
  -2   6  11         45.92         45.23         2.84 o
  -1   6  11         77.32         77.59         4.27 o
   0   6  11         13.68         12.74         3.81 o
   1   6  11         77.33         69.47         3.93 o
   2   6  11         45.92         43.04         4.53 o
   3   6  11         93.61         95.02         4.52 o
   4   6  11         46.91         35.95         3.89 o
   5   6  11          3.96          5.05         3.67 o
  -5   7  11          5.19          3.11         3.57 o
  -4   7  11          9.24          9.17         2.93 o
  -3   7  11         10.88         15.05         3.05 o
  -2   7  11        360.76        366.56        11.05 o
  -1   7  11         47.41         39.45         3.84 o
   0   7  11         43.88         43.50         3.61 o
   1   7  11         47.41         38.62         3.79 o
   2   7  11        360.77        361.61         6.67 o
   3   7  11         10.88          9.17         3.70 o
   4   7  11          9.24          8.70         3.92 o
   5   7  11          5.19          3.48         3.89 o
  -5   8  11          1.02          6.94         3.98 o
  -4   8  11          1.26          2.86         3.28 o
  -3   8  11         48.07         44.14         2.99 o
  -2   8  11         59.68         60.06         3.67 o
  -1   8  11         31.91         28.00         4.13 o
   0   8  11         34.31         33.12         3.99 o
   1   8  11         31.91         27.19         4.20 o
   2   8  11         59.68         54.63         4.67 o
   3   8  11         48.07         45.46         4.96 o
   4   8  11          1.26          6.39         4.09 o
   5   8  11          1.02          2.21         4.22 o
  -5   9  11          1.30          3.62         3.73 o
  -4   9  11          9.58          8.74         3.78 o
  -3   9  11        144.44        131.64         3.31 o
  -2   9  11          7.39          6.32         3.15 o
  -1   9  11         13.66         15.73         3.54 o
   0   9  11         29.83         29.32         3.39 o
   1   9  11         13.66         15.80         4.13 o
   2   9  11          7.39          6.26         4.44 o
   3   9  11        144.44        132.23         4.24 o
   4   9  11          9.58          7.95         4.42 o
   5   9  11          1.30          5.79         3.93 o
  -4  10  11          8.65          6.53         3.91 o
  -3  10  11          7.10          9.72         3.14 o
  -2  10  11          0.98          2.89         3.21 o
  -1  10  11          3.38          3.01         3.38 o
   0  10  11         24.21         27.66         3.45 o
   1  10  11          3.38          7.78         3.19 o
   2  10  11          0.98          2.07         4.45 o
   3  10  11          7.10         10.46         4.58 o
   4  10  11          8.65         10.29         4.46 o
  -4  11  11          5.04          7.14         3.46 o
  -3  11  11          5.96          6.82         3.39 o
  -2  11  11         57.40         60.91         3.82 o
  -1  11  11          1.72          4.78         3.82 o
   0  11  11         17.44         16.78         3.22 o
   1  11  11          1.72          2.75         3.43 o
   2  11  11         57.40         55.51         4.77 o
   3  11  11          5.96          1.46         4.67 o
   4  11  11          5.04          6.48         4.05 o
  -4  12  11          1.00          4.02         3.56 o
  -3  12  11          6.59          7.58         3.47 o
  -2  12  11         20.41         21.03         3.79 o
  -1  12  11          4.92          9.94         3.35 o
   0  12  11          9.72         14.40         3.78 o
   1  12  11          4.91          5.87         3.30 o
   2  12  11         20.41         16.07         3.96 o
   3  12  11          6.59          9.18         4.11 o
   4  12  11          1.00          2.41         4.19 o
  -4  13  11          3.18          7.97         3.80 o
  -3  13  11         14.83         16.19         3.52 o
  -2  13  11          2.31          6.91         4.30 o
  -1  13  11          3.26          2.32         3.28 o
   0  13  11          0.32         -0.41         3.20 o
   1  13  11          3.26          4.98         3.35 o
   2  13  11          2.31          3.07         4.33 o
   3  13  11         14.83         16.92         4.77 o
   4  13  11          3.18          3.75         5.18 o
  -3  14  11          1.59          4.20         4.07 o
  -2  14  11          0.33         -0.01         3.47 o
  -1  14  11         12.61         14.31         3.47 o
   0  14  11          0.03          2.94         3.79 o
   1  14  11         12.61         13.81         3.41 o
   2  14  11          0.33          2.06         4.38 o
   3  14  11          1.59          1.50         4.81 o
  -3  15  11          1.64          3.01         4.16 o
  -2  15  11          6.49          3.51         3.92 o
  -1  15  11          3.64          4.11         3.95 o
   0  15  11          1.86          7.20         4.03 o
   1  15  11          3.64          4.90         3.88 o
   2  15  11          6.49          5.41         3.96 o
   3  15  11          1.64          0.77         5.21 o
  -2  16  11          9.14          6.06         4.78 o
  -1  16  11          0.58          0.88         3.59 o
   0  16  11          0.58          1.43         4.19 o
   1  16  11          0.58          1.52         3.75 o
   2  16  11          9.14          7.32         4.14 o
  -1  17  11          1.05          5.71         3.84 o
   0  17  11          0.05          7.89         4.40 o
   1  17  11          1.05          0.30         3.75 o
   0   0  12        905.33       1060.64        19.44 o
   1   0  12        201.86        183.52         4.34 o
   2   0  12         12.77         11.41         3.11 o
   3   0  12         18.23         12.62         3.27 o
   4   0  12          5.62          6.71         3.49 o
   5   0  12          0.01          1.80         3.74 o
  -5   1  12          2.68          6.47         3.90 o
  -4   1  12         19.84         16.98         3.55 o
  -3   1  12          5.08          3.13         3.50 o
  -2   1  12        139.59        142.68         4.30 o
  -1   1  12        209.90        210.37         4.56 o
   0   1  12       1247.84       1430.71         8.69 o
   1   1  12        209.90        203.22         5.18 o
   2   1  12        139.59        141.39         5.19 o
   3   1  12          5.08          4.30         2.83 o
   4   1  12         19.84         16.68         3.32 o
   5   1  12          2.68          0.67         3.40 o
  -5   2  12          4.71          3.24         3.82 o
  -4   2  12          3.72          6.48         2.84 o
  -3   2  12         42.56         36.73         3.21 o
  -2   2  12          5.15          4.40         2.78 o
  -1   2  12        405.19        436.63         7.84 o
   0   2  12        943.20       1034.24         6.74 o
   1   2  12        405.19        414.01        13.82 o
   2   2  12          5.16          6.39         4.23 o
   3   2  12         42.56         33.58         3.33 o
   4   2  12          3.72          3.94         3.22 o
   5   2  12          4.71          5.87         3.34 o
  -5   3  12          0.44          2.87         3.16 o
  -4   3  12         10.09         12.66         3.05 o
  -3   3  12          9.55          5.00         2.86 o
  -2   3  12        114.54        121.05         3.23 o
  -1   3  12        896.17        942.70         8.69 o
   0   3  12        123.94        126.18         4.24 o
   1   3  12        896.17        881.72         8.53 o
   2   3  12        114.54        113.77         5.04 o
   3   3  12          9.55          6.07         4.46 o
   4   3  12         10.09         11.05         3.83 o
   5   3  12          0.44          0.95         4.53 o
  -5   4  12          6.89          4.08         3.43 o
  -4   4  12         24.21         20.96         3.10 o
  -3   4  12         31.74         29.98         2.99 o
  -2   4  12         49.42         48.32         3.99 o
  -1   4  12        402.33        401.06         4.31 o
   0   4  12        207.56        203.02         4.61 o
   1   4  12        402.33        376.82         8.41 o
   2   4  12         49.43         41.83         5.01 o
   3   4  12         31.74         28.81         4.64 o
   4   4  12         24.21         22.67         3.88 o
   5   4  12          6.89          8.52         4.81 o
  -5   5  12          7.46          8.00         3.29 o
  -4   5  12          3.35          5.00         2.99 o
  -3   5  12         43.41         37.55         3.27 o
  -2   5  12         55.05         57.75         3.09 o
  -1   5  12        200.87        206.61         4.69 o
   0   5  12       1049.48       1072.31        30.98 o
   1   5  12        200.87        205.49         8.60 o
   2   5  12         55.05         56.55         4.28 o
   3   5  12         43.41         36.59         4.29 o
   4   5  12          3.35          4.67         3.74 o
   5   5  12          7.46         11.25         4.65 o
  -5   6  12          2.66          3.75         3.20 o
  -4   6  12          3.15          4.80         2.82 o
  -3   6  12         43.18         37.21         3.29 o
  -2   6  12         11.13          9.55         3.00 o
  -1   6  12        169.41        179.82         4.66 o
   0   6  12        463.04        470.79        12.66 o
   1   6  12        169.41        169.49         8.46 o
   2   6  12         11.13         15.18         4.39 o
   3   6  12         43.18         36.17         4.66 o
   4   6  12          3.15          5.41         3.45 o
   5   6  12          2.66          0.16         4.22 o
  -5   7  12          1.76          3.41         3.07 o
  -4   7  12         29.71         31.47         3.41 o
  -3   7  12         12.00         11.20         3.46 o
  -2   7  12         21.14         23.38         3.51 o
  -1   7  12         70.98         78.10         4.24 o
   0   7  12         14.67         11.17         3.45 o
   1   7  12         70.98         77.97         4.65 o
   2   7  12         21.14         20.77         5.48 o
   3   7  12         12.00         12.82         4.11 o
   4   7  12         29.71         28.73         3.76 o
   5   7  12          1.76          1.34         4.16 o
  -5   8  12          2.42          3.52         3.39 o
  -4   8  12          5.78          6.47         3.33 o
  -3   8  12          1.38          4.98         2.79 o
  -2   8  12         52.96         50.68         3.64 o
  -1   8  12        106.20        103.47         6.40 o
   0   8  12          6.84          5.77         3.13 o
   1   8  12        106.20        104.47         4.12 o
   2   8  12         52.96         48.67         5.58 o
   3   8  12          1.38          8.10         4.19 o
   4   8  12          5.78          5.31         3.49 o
   5   8  12          2.42          5.63         4.69 o
  -5   9  12          0.61          3.48         4.22 o
  -4   9  12          4.00          7.11         3.12 o
  -3   9  12          5.62          6.18         3.18 o
  -2   9  12         55.21         58.03         3.65 o
  -1   9  12         57.68         59.61         4.44 o
   0   9  12         87.62         94.86         4.22 o
   1   9  12         57.68         54.99         4.40 o
   2   9  12         55.21         52.68         5.63 o
   3   9  12          5.62          4.03         5.32 o
   4   9  12          4.00          2.32         3.91 o
   5   9  12          0.61          3.93         4.74 o
  -4  10  12          6.60          2.68         3.55 o
  -3  10  12         14.10         17.99         3.05 o
  -2  10  12         36.56         35.26         2.94 o
  -1  10  12         12.42         11.55         4.10 o
   0  10  12          5.17          5.68         4.02 o
   1  10  12         12.42         12.80         3.44 o
   2  10  12         36.56         31.68         5.38 o
   3  10  12         14.10         10.55         5.48 o
   4  10  12          6.60          0.92         4.09 o
  -4  11  12          1.27          6.22         3.98 o
  -3  11  12         21.70         20.71         3.37 o
  -2  11  12         13.88         18.05         3.65 o
  -1  11  12          0.88          0.59         4.05 o
   0  11  12         10.35          9.10         3.88 o
   1  11  12          0.88          3.36         3.88 o
   2  11  12         13.88         12.64         5.48 o
   3  11  12         21.70         32.17         5.63 o
   4  11  12          1.27          2.54         5.04 o
  -4  12  12          0.80          0.86         4.07 o
  -3  12  12         13.39         13.58         3.43 o
  -2  12  12         18.27         16.87         4.33 o
  -1  12  12         33.61         34.44         3.52 o
   0  12  12          2.42          4.57         3.56 o
   1  12  12         33.61         31.02         3.45 o
   2  12  12         18.27         19.01         5.48 o
   3  12  12         13.39         11.65         5.74 o
   4  12  12          0.80          6.99         5.19 o
  -3  13  12          2.44          6.12         3.59 o
  -2  13  12         11.42         14.49         4.33 o
  -1  13  12          0.46          4.41         4.06 o
   0  13  12          6.06          5.15         3.85 o
   1  13  12          0.46          4.39         3.15 o
   2  13  12         11.42         14.61         4.20 o
   3  13  12          2.44          9.84         6.36 o
  -3  14  12          1.45          5.28         4.15 o
  -2  14  12         13.74         12.56         4.65 o
  -1  14  12          0.77          3.33         3.54 o
   0  14  12          0.95          1.15         3.85 o
   1  14  12          0.77          2.80         3.51 o
   2  14  12         13.74         11.96         4.70 o
   3  14  12          1.45          8.24         6.10 o
  -3  15  12          4.12          1.14         3.49 o
  -2  15  12          1.86          6.83         3.53 o
  -1  15  12          0.36          1.16         4.29 o
   0  15  12          3.21          2.61         4.08 o
   1  15  12          0.36          2.84         4.07 o
   2  15  12          1.86          5.19         4.85 o
   3  15  12          4.12          1.82         6.05 o
  -2  16  12          1.09          0.79         6.05 o
  -1  16  12          6.81          6.37         3.70 o
   0  16  12          0.45          2.30         4.25 o
   1  16  12          6.81         10.44         4.28 o
   2  16  12          1.09          0.03         5.15 o
  -1  17  12          2.91          4.89         3.90 o
   0  17  12          0.02         -0.09         3.96 o
   1  17  12          2.91          7.81         4.51 o
   1   0  13         70.36         68.23         3.98 o
   2   0  13         80.33         85.52         3.46 o
   3   0  13         30.06         31.63         3.01 o
   4   0  13        192.93        202.02         5.70 o
   5   0  13          2.17          5.06         3.80 o
  -5   1  13         14.41         16.37         3.44 o
  -4   1  13          3.15          0.77         3.33 o
  -3   1  13         46.26         45.45         3.27 o
  -2   1  13         38.57         37.69         3.24 o
  -1   1  13        479.60        491.17         4.90 o
   0   1  13        321.49        311.09         5.60 o
   1   1  13        479.60        482.25        10.02 o
   2   1  13         38.57         37.01         4.47 o
   3   1  13         46.26         44.77         3.68 o
   4   1  13          3.15          5.54         3.63 o
   5   1  13         14.41         17.76         3.92 o
  -5   2  13         16.98         15.28         3.50 o
  -4   2  13         35.81         33.84         3.31 o
  -3   2  13         14.14         13.51         3.26 o
  -2   2  13         44.69         45.00         3.32 o
  -1   2  13         22.38         24.55         3.14 o
   0   2  13        446.71        454.72         4.99 o
   1   2  13         22.38         24.08         4.99 o
   2   2  13         44.70         38.00         4.49 o
   3   2  13         14.14         13.39         4.52 o
   4   2  13         35.81         34.02         3.49 o
   5   2  13         16.98         16.81         3.95 o
  -5   3  13          8.43         12.22         4.14 o
  -4   3  13          8.62          9.57         3.08 o
  -3   3  13        120.84        121.31         3.50 o
  -2   3  13         39.07         39.84         2.94 o
  -1   3  13        199.50        199.36         3.54 o
   0   3  13         70.02         66.92         4.00 o
   1   3  13        199.50        188.13         5.88 o
   2   3  13         39.07         41.91         4.70 o
   3   3  13        120.84        119.31         4.59 o
   4   3  13          8.62         11.59         4.27 o
   5   3  13          8.43          8.14         3.54 o
  -5   4  13          1.81          6.75         3.25 o
  -4   4  13         71.70         73.96         3.46 o
  -3   4  13         25.96         27.34         3.26 o
  -2   4  13        110.17        113.65         3.36 o
  -1   4  13         14.68         19.56         3.10 o
   0   4  13         12.32         12.44         3.82 o
   1   4  13         14.68         16.74         5.14 o
   2   4  13        110.17         99.07         4.57 o
   3   4  13         25.96         30.03         4.65 o
   4   4  13         71.70         71.58         5.00 o
   5   4  13          1.81          6.52         4.85 o
  -5   5  13          0.13          2.68         3.04 o
  -4   5  13         15.33         18.51         3.32 o
  -3   5  13          1.66          3.46         3.04 o
  -2   5  13          5.18          4.29         2.95 o
  -1   5  13         44.90         40.66         4.22 o
   0   5  13        156.42        190.48         9.99 o
   1   5  13         44.90         36.49         6.12 o
   2   5  13          5.18          3.59         5.24 o
   3   5  13          1.66          5.55         4.25 o
   4   5  13         15.33         15.06         3.78 o
   5   5  13          0.13          6.25         5.02 o
  -5   6  13          1.18          5.30         3.58 o
  -4   6  13         23.89         27.27         3.27 o
  -3   6  13          8.80          9.30         3.20 o
  -2   6  13         32.92         29.71         2.87 o
  -1   6  13        101.52         95.13         4.41 o
   0   6  13          9.04         10.37         3.99 o
   1   6  13        101.52         96.72         4.32 o
   2   6  13         32.92         32.10         5.47 o
   3   6  13          8.80         12.98         5.17 o
   4   6  13         23.89         26.64         4.28 o
   5   6  13          1.18          1.57         4.35 o
  -5   7  13          4.14          8.55         3.68 o
  -4   7  13          0.49          4.35         3.20 o
  -3   7  13        110.97        107.94         4.87 o
  -2   7  13          3.92         10.30         3.11 o
  -1   7  13         22.31         25.21         3.60 o
   0   7  13         40.76         37.02         3.62 o
   1   7  13         22.31         22.32         4.22 o
   2   7  13          3.92          0.97         5.48 o
   3   7  13        110.97        100.57         5.53 o
   4   7  13          0.49          0.61         3.83 o
   5   7  13          4.14          7.05         4.55 o
  -5   8  13          0.02         -1.18         3.42 o
  -4   8  13          2.88          3.49         3.72 o
  -3   8  13         13.20         17.17         3.54 o
  -2   8  13         46.56         47.01         3.03 o
  -1   8  13         56.38         57.02         3.77 o
   0   8  13         65.46         58.86         3.75 o
   1   8  13         56.38         60.48         3.77 o
   2   8  13         46.56         35.05         5.57 o
   3   8  13         13.20         16.59         5.27 o
   4   8  13          2.88          7.81         4.64 o
   5   8  13          0.02          6.40         4.68 o
  -4   9  13          0.57          4.17         3.20 o
  -3   9  13         15.74         16.53         3.63 o
  -2   9  13         52.56         50.73         3.29 o
  -1   9  13          1.47          1.68         3.74 o
   0   9  13         29.62         27.37         3.23 o
   1   9  13          1.47          4.68         4.30 o
   2   9  13         52.56         53.19         7.75 o
   3   9  13         15.74         17.20         5.63 o
   4   9  13          0.57          6.93         4.85 o
  -4  10  13          1.22          4.11         3.48 o
  -3  10  13          8.69         10.84         3.78 o
  -2  10  13         12.53         13.31         2.86 o
  -1  10  13         43.48         41.07         4.28 o
   0  10  13          0.39          3.06         3.40 o
   1  10  13         43.48         47.38         3.46 o
   2  10  13         12.53         13.45         5.36 o
   3  10  13          8.69          6.09         4.33 o
   4  10  13          1.22         -2.85         5.69 o
  -4  11  13          2.04          8.96         3.68 o
  -3  11  13          5.54          5.93         3.35 o
  -2  11  13          2.13          3.50         3.16 o
  -1  11  13         11.58         14.00         4.02 o
   0  11  13         26.50         29.77         3.43 o
   1  11  13         11.58          8.59         3.48 o
   2  11  13          2.13          3.12        13.82 o
   3  11  13          5.54          9.60         4.57 o
   4  11  13          2.04          6.28         4.94 o
  -4  12  13          1.44         -1.84         4.23 o
  -3  12  13          0.37          3.25         3.04 o
  -2  12  13         18.96         21.82         3.83 o
  -1  12  13          4.73          6.58         3.26 o
   0  12  13          3.85          5.69         3.13 o
   1  12  13          4.73          6.40         3.56 o
   2  12  13         18.96         13.78         5.63 o
   3  12  13          0.37          2.58         6.14 o
   4  12  13          1.44          5.39         5.99 o
  -3  13  13          0.88          3.83         3.65 o
  -2  13  13          0.41          4.49         6.33 o
  -1  13  13          0.09          3.61         3.69 o
   0  13  13          6.26          5.86         3.41 o
   1  13  13          0.09          0.83         3.56 o
   2  13  13          0.41         -5.06         8.70 o
   3  13  13          0.88          3.62         4.82 o
  -3  14  13          3.93          6.72         3.46 o
  -2  14  13          0.80          6.76         4.64 o
  -1  14  13          1.22          5.38         3.82 o
   0  14  13         25.42         28.50         3.29 o
   1  14  13          1.22          3.95         3.23 o
   2  14  13          0.80          7.41         6.80 o
   3  14  13          3.93          6.68         6.15 o
  -2  15  13          0.50         -1.05         4.02 o
  -1  15  13          1.13          6.70         4.08 o
   0  15  13          1.14          3.23         3.46 o
   1  15  13          1.13          2.44         4.27 o
   2  15  13          0.50          2.12         4.89 o
  -2  16  13          1.04         -0.42         4.14 o
  -1  16  13          8.87         10.70         4.10 o
   0  16  13          0.25          0.80         4.46 o
   1  16  13          8.87         10.73         4.51 o
   2  16  13          1.04          5.73         4.95 o
   0  17  13          0.20          2.96         4.50 o
   0   0  14        859.87        888.76         8.94 o
   1   0  14        234.93        242.06         4.39 o
   2   0  14          0.52          1.54         4.24 o
   3   0  14         68.29         65.03         3.50 o
   4   0  14          0.40         -0.38         3.26 o
   5   0  14          0.18          3.76         3.94 o
  -5   1  14          3.43          0.19         3.98 o
  -4   1  14         37.66         41.66         3.44 o
  -3   1  14         78.27         76.25         3.82 o
  -2   1  14         16.85         21.78         3.18 o
  -1   1  14        125.65        137.00         4.92 o
   0   1  14        476.01        492.93         6.32 o
   1   1  14        125.65        131.71         4.05 o
   2   1  14         16.85         19.28         3.62 o
   3   1  14         78.27         77.93         3.67 o
   4   1  14         37.66         42.42         3.79 o
   5   1  14          3.43          2.26         3.51 o
  -5   2  14          3.90          1.63         3.51 o
  -4   2  14         22.25         19.39         3.40 o
  -3   2  14         20.22         22.84         2.93 o
  -2   2  14         20.34         19.04         3.03 o
  -1   2  14        103.17        105.01         3.32 o
   0   2  14        203.11        200.92         4.09 o
   1   2  14        103.17         99.51         5.56 o
   2   2  14         20.34         15.75         4.68 o
   3   2  14         20.22         24.69         4.51 o
   4   2  14         22.25         20.86         3.75 o
   5   2  14          3.90          2.88         3.72 o
  -5   3  14          2.59          5.59         3.97 o
  -4   3  14         11.55         12.54         3.08 o
  -3   3  14         45.54         51.55         3.06 o
  -2   3  14         38.19         40.70         3.06 o
  -1   3  14        417.66        442.78         5.06 o
   0   3  14        277.24        282.76         4.66 o
   1   3  14        417.66        407.51         7.60 o
   2   3  14         38.19         42.42         4.90 o
   3   3  14         45.54         41.64         5.66 o
   4   3  14         11.55         11.44         3.93 o
   5   3  14          2.59          3.77         4.90 o
  -5   4  14          0.54          0.30         3.27 o
  -4   4  14         19.42         18.69         3.00 o
  -3   4  14          1.68          0.61         2.98 o
  -2   4  14        153.00        149.48         4.28 o
  -1   4  14         17.82         19.17         3.47 o
   0   4  14         72.13         65.34         3.92 o
   1   4  14         17.82         19.02         5.16 o
   2   4  14        153.01        141.07         5.78 o
   3   4  14          1.68          1.56         3.98 o
   4   4  14         19.42         12.69         4.78 o
   5   4  14          0.54          1.27         4.88 o
  -5   5  14          2.28          5.16         3.37 o
  -4   5  14         13.33         16.52         3.23 o
  -3   5  14         21.09         27.13         3.44 o
  -2   5  14         44.19         46.27         3.19 o
  -1   5  14         47.55         45.16         3.47 o
   0   5  14        366.37        364.77         6.41 o
   1   5  14         47.55         40.64         4.45 o
   2   5  14         44.19         41.65         5.45 o
   3   5  14         21.08         20.29         4.16 o
   4   5  14         13.33         16.11         4.76 o
   5   5  14          2.28          4.74         4.06 o
  -5   6  14          0.93          1.26         4.26 o
  -4   6  14          6.92          7.03         3.65 o
  -3   6  14         64.01         61.85         3.26 o
  -2   6  14         29.32         31.88         3.23 o
  -1   6  14         78.36         75.48         4.25 o
   0   6  14         18.46         13.38         4.01 o
   1   6  14         78.36         76.58         4.40 o
   2   6  14         29.32         30.05         5.22 o
   3   6  14         64.01         60.83         3.93 o
   4   6  14          6.92          7.06         3.78 o
   5   6  14          0.93          6.38         4.49 o
  -5   7  14          0.32         -1.00         3.69 o
  -4   7  14          1.41         -1.14         2.92 o
  -3   7  14         24.95         23.57         3.20 o
  -2   7  14          2.40          7.69         3.43 o
  -1   7  14        121.77        118.08         3.99 o
   0   7  14         13.73         17.77         3.59 o
   1   7  14        121.77        117.39         4.62 o
   2   7  14          2.40          3.43         5.20 o
   3   7  14         24.95         20.79         5.26 o
   4   7  14          1.41          1.09         4.69 o
   5   7  14          0.32          2.52         4.67 o
  -4   8  14          7.18         11.44         3.41 o
  -3   8  14          3.49          4.88         3.52 o
  -2   8  14         21.05         23.32         3.52 o
  -1   8  14          8.78          8.90         3.70 o
   0   8  14         21.50         26.27         3.76 o
   1   8  14          8.78         15.55         3.70 o
   2   8  14         21.05         21.44         4.36 o
   3   8  14          3.49          8.11         5.12 o
   4   8  14          7.18          7.53         5.53 o
  -4   9  14          8.24          7.56         3.91 o
  -3   9  14          2.22          5.02         2.97 o
  -2   9  14         16.53         14.34         3.10 o
  -1   9  14          6.07          3.28         3.84 o
   0   9  14         34.24         36.38         3.70 o
   1   9  14          6.07          4.24         3.63 o
   2   9  14         16.53         18.13         4.38 o
   3   9  14          2.22          1.97         4.41 o
   4   9  14          8.24          4.46         5.69 o
  -4  10  14          3.58          5.56         4.00 o
  -3  10  14          1.41          7.60         3.02 o
  -2  10  14         10.03         14.81         3.23 o
  -1  10  14          9.23         13.73         3.62 o
   0  10  14          7.22          5.09         3.60 o
   1  10  14          9.23         16.90         5.09 o
   2  10  14         10.03         11.82         9.50 o
   3  10  14          1.41          5.81         5.53 o
   4  10  14          3.58          3.75         5.89 o
  -4  11  14          0.27          1.83         3.77 o
  -3  11  14         21.37         22.71         3.87 o
  -2  11  14          2.51         -0.56         3.24 o
  -1  11  14          0.61          2.69         3.56 o
   0  11  14          8.18         11.00         3.42 o
   1  11  14          0.61          3.36         4.27 o
   2  11  14          2.51          5.17         5.48 o
   3  11  14         21.37         17.27         5.68 o
   4  11  14          0.27         10.94         6.15 o
  -3  12  14          1.53          2.52         3.95 o
  -2  12  14          9.34          8.08         3.39 o
  -1  12  14         13.00         16.37         3.88 o
   0  12  14          5.91         12.41         3.52 o
   1  12  14         13.00         10.73         3.35 o
   2  12  14          9.34         13.87         5.63 o
   3  12  14          1.53          4.19         4.60 o
  -3  13  14          1.91         -3.27         4.04 o
  -2  13  14          7.66          6.91         3.82 o
  -1  13  14          0.26         -8.46         4.54 o
   0  13  14          0.81          1.61         3.62 o
   1  13  14          0.26         -1.58         3.50 o
   2  13  14          7.66          5.27         7.68 o
   3  13  14          1.91          0.57         5.84 o
  -3  14  14          2.82          7.82         3.83 o
  -2  14  14          3.18          4.47         3.59 o
  -1  14  14          9.50          9.42         3.99 o
   0  14  14          9.69          8.94         4.25 o
   1  14  14          9.50         14.26         3.60 o
   2  14  14          3.19          1.80         5.84 o
   3  14  14          2.82          7.40         6.36 o
  -2  15  14          1.88          8.62         3.17 o
  -1  15  14          1.28          4.73         4.61 o
   0  15  14          3.32          1.80         4.19 o
   1  15  14          1.28          3.46         3.27 o
   2  15  14          1.88          4.75         5.93 o
  -1  16  14          1.05          1.79         4.78 o
   0  16  14          3.73          6.32         4.34 o
   1  16  14          1.05         -3.36         4.21 o
   1   0  15         18.13         14.26         3.48 o
   2   0  15        322.35        293.63         7.05 o
   3   0  15        120.10        120.75         3.89 o
   4   0  15          0.03          5.62         3.46 o
   5   0  15          4.58          6.15         3.69 o
  -5   1  15          4.34          4.41         3.99 o
  -4   1  15         24.44         24.07         3.33 o
  -3   1  15        217.20        219.19         5.56 o
  -2   1  15         54.28         56.09         3.36 o
  -1   1  15          5.66          5.07         3.42 o
   0   1  15        195.44        180.45         4.32 o
   1   1  15          5.66          7.44         3.41 o
   2   1  15         54.29         58.01         4.94 o
   3   1  15        217.20        215.25         5.51 o
   4   1  15         24.44         22.27         3.06 o
   5   1  15          4.34          1.60         3.68 o
  -5   2  15          0.62          1.19         4.15 o
  -4   2  15         10.08         11.68         3.45 o
  -3   2  15         84.44         88.64         2.92 o
  -2   2  15        282.70        283.14         4.07 o
  -1   2  15        133.45        126.56         3.68 o
   0   2  15          0.12          1.93         3.45 o
   1   2  15        133.46        120.98         4.47 o
   2   2  15        282.70        276.06         5.60 o
   3   2  15         84.44         94.85         4.74 o
   4   2  15         10.08         11.85         4.61 o
   5   2  15          0.62         -0.22         4.04 o
  -5   3  15          0.31          0.22         3.05 o
  -4   3  15         76.27         66.82         3.58 o
  -3   3  15         66.36         64.71         3.50 o
  -2   3  15         21.11         19.06         3.33 o
  -1   3  15        111.27        110.24         3.93 o
   0   3  15         53.63         52.18         3.86 o
   1   3  15        111.27        106.75         4.71 o
   2   3  15         21.11         22.85         5.18 o
   3   3  15         66.36         65.94         4.01 o
   4   3  15         76.27         69.03         4.88 o
   5   3  15          0.31         -1.61         4.21 o
  -5   4  15          0.92          3.11         3.10 o
  -4   4  15         14.13         17.20         3.43 o
  -3   4  15         49.66         47.83         3.10 o
  -2   4  15        110.79        108.21         3.49 o
  -1   4  15        135.99        137.01         3.80 o
   0   4  15        301.33        306.87         6.80 o
   1   4  15        135.99        130.48         5.73 o
   2   4  15        110.79        103.88        10.09 o
   3   4  15         49.66         43.80         4.98 o
   4   4  15         14.13         17.68         4.72 o
   5   4  15          0.92         -0.86         4.31 o
  -5   5  15          2.44          0.73         4.05 o
  -4   5  15          7.47          9.48         3.08 o
  -3   5  15         85.28         95.46         3.71 o
  -2   5  15         20.60         21.78         3.54 o
  -1   5  15         60.60         69.14         3.30 o
   0   5  15        113.71        105.79         3.91 o
   1   5  15         60.60         58.29         5.52 o
   2   5  15         20.60         22.37         9.28 o
   3   5  15         85.28         89.16         5.43 o
   4   5  15          7.47         15.34         4.98 o
   5   5  15          2.44          4.04         5.15 o
  -5   6  15          3.61          5.25         4.10 o
  -4   6  15         23.79         29.59         3.75 o
  -3   6  15          2.09          2.24         3.24 o
  -2   6  15          1.27          6.93         3.53 o
  -1   6  15         22.51         20.54         4.11 o
   0   6  15        492.16        492.25        12.16 o
   1   6  15         22.51         19.04         5.58 o
   2   6  15          1.27          3.14         7.31 o
   3   6  15          2.09          4.51         5.22 o
   4   6  15         23.79         21.88         4.80 o
   5   6  15          3.61          1.43         3.76 o
  -4   7  15          4.77          7.97         3.28 o
  -3   7  15          3.42          4.60         3.12 o
  -2   7  15          9.30          8.64         3.12 o
  -1   7  15         23.40         29.41         4.16 o
   0   7  15         24.35         22.81         3.67 o
   1   7  15         23.40         26.67         5.29 o
   2   7  15          9.30          9.90         5.42 o
   3   7  15          3.42          4.63         4.16 o
   4   7  15          4.77          6.43         5.58 o
  -4   8  15          8.51         11.17         2.95 o
  -3   8  15          3.72          7.40         3.23 o
  -2   8  15         42.73         45.84         3.56 o
  -1   8  15        122.94        120.90         3.87 o
   0   8  15          0.76          5.17         3.62 o
   1   8  15        122.94        118.40         4.66 o
   2   8  15         42.73         38.93         5.42 o
   3   8  15          3.72          4.78         8.70 o
   4   8  15          8.51         12.33         5.63 o
  -4   9  15          1.26          6.03         3.89 o
  -3   9  15          9.48         17.80         3.60 o
  -2   9  15         16.31         15.97         3.49 o
  -1   9  15         43.81         50.64         3.95 o
   0   9  15          0.50          1.39         4.12 o
   1   9  15         43.81         45.83         3.83 o
   2   9  15         16.31         22.84         5.42 o
   3   9  15          9.48         14.49        10.45 o
   4   9  15          1.26         -0.14         7.75 o
  -4  10  15          1.93          0.99         3.36 o
  -3  10  15          2.18          6.99         2.99 o
  -2  10  15          6.87         10.11         3.63 o
  -1  10  15         31.83         34.79         4.30 o
   0  10  15          5.93          4.89         3.20 o
   1  10  15         31.83         32.94         4.43 o
   2  10  15          6.87         10.22         4.51 o
   3  10  15          2.18         -1.63         4.82 o
   4  10  15          1.93          2.46         5.94 o
  -4  11  15          0.82          6.44         4.20 o
  -3  11  15          0.48          1.22         3.89 o
  -2  11  15         12.04         14.04         3.65 o
  -1  11  15         16.71         19.68         4.26 o
   0  11  15         38.63         33.13         3.62 o
   1  11  15         16.71         13.97         4.52 o
   2  11  15         12.04         12.57         5.48 o
   3  11  15          0.48          5.56         4.60 o
   4  11  15          0.82         10.34         6.05 o
  -3  12  15          0.22          3.07         3.48 o
  -2  12  15          0.37          7.28         3.34 o
  -1  12  15         12.41         11.92         4.33 o
   0  12  15         75.02         71.09         3.67 o
   1  12  15         12.41          9.68         3.74 o
   2  12  15          0.37         -1.94         4.68 o
   3  12  15          0.22          6.31         4.79 o
  -3  13  15          0.80          6.12         3.37 o
  -2  13  15          2.58          6.06         3.54 o
  -1  13  15          9.77          9.71         3.83 o
   0  13  15          0.98          2.59         3.64 o
   1  13  15          9.77          7.60         3.54 o
   2  13  15          2.58          8.82         5.85 o
   3  13  15          0.80          4.01         5.06 o
  -2  14  15          0.01          0.34         4.00 o
  -1  14  15         11.94          7.87         4.12 o
   0  14  15          1.72          1.22         4.23 o
   1  14  15         11.94          7.22         3.95 o
   2  14  15          0.01         -3.22         6.57 o
  -2  15  15          0.15          0.28         3.80 o
  -1  15  15          2.51          3.33         4.72 o
   0  15  15         29.63         26.64         3.86 o
   1  15  15          2.51          8.51         4.19 o
   2  15  15          0.15          0.25         6.15 o
  -1  16  15          1.47          4.58         5.12 o
   0  16  15          4.05          5.59         4.62 o
   1  16  15          1.47          1.18         4.27 o
   0   0  16        150.37        151.25         5.73 o
   1   0  16          3.73          6.96         3.48 o
   2   0  16        113.43        110.22         4.00 o
   3   0  16         22.06         26.60         3.60 o
   4   0  16         49.77         51.70         3.94 o
   5   0  16          0.44          0.77         4.28 o
  -5   1  16          0.40          0.21         3.80 o
  -4   1  16         34.57         33.39         4.16 o
  -3   1  16        344.99        351.36         6.22 o
  -2   1  16        310.84        304.22         6.18 o
  -1   1  16        224.94        230.47         4.56 o
   0   1  16          6.28         11.85         3.64 o
   1   1  16        224.94        214.60         4.84 o
   2   1  16        310.84        299.12         5.72 o
   3   1  16        344.99        348.55         5.63 o
   4   1  16         34.57         30.00         4.52 o
   5   1  16          0.40          1.93         3.76 o
  -5   2  16          7.77          3.08         4.14 o
  -4   2  16          5.08          7.09         2.72 o
  -3   2  16         91.30         94.25         3.37 o
  -2   2  16        386.38        408.86         6.28 o
  -1   2  16        137.96        136.43         3.82 o
   0   2  16          1.26          0.83         4.09 o
   1   2  16        137.96        139.95         4.75 o
   2   2  16        386.37        382.65         7.64 o
   3   2  16         91.30         93.88         4.22 o
   4   2  16          5.08          4.31         5.03 o
   5   2  16          7.77          6.38         4.83 o
  -5   3  16          0.28          1.30         3.48 o
  -4   3  16         22.52         21.93         3.50 o
  -3   3  16        101.38         99.73         3.78 o
  -2   3  16        418.15        418.43         8.55 o
  -1   3  16         57.44         58.19         3.76 o
   0   3  16         48.81         47.38         3.65 o
   1   3  16         57.44         62.46         6.23 o
   2   3  16        418.14        401.98         6.66 o
   3   3  16        101.38         98.57         4.96 o
   4   3  16         22.52         24.78         4.71 o
   5   3  16          0.28          9.24         5.21 o
  -5   4  16          1.86          5.38         3.84 o
  -4   4  16         30.96         30.48         3.62 o
  -3   4  16         90.33         94.37         3.75 o
  -2   4  16         23.49         24.57         3.18 o
  -1   4  16        370.74        364.63         4.32 o
   0   4  16         34.26         29.37         3.84 o
   1   4  16        370.75        349.80         7.24 o
   2   4  16         23.49         26.54         5.32 o
   3   4  16         90.33         85.37         5.43 o
   4   4  16         30.96         33.03         4.32 o
   5   4  16          1.86          4.36         4.50 o
  -5   5  16          0.47          5.91         3.71 o
  -4   5  16          2.05          4.57         3.04 o
  -3   5  16         25.42         27.36         3.28 o
  -2   5  16        185.92        189.29         4.24 o
  -1   5  16        502.76        529.43        10.04 o
   0   5  16          4.07          6.92         3.43 o
   1   5  16        502.75        505.46         7.95 o
   2   5  16        185.92        167.69         6.10 o
   3   5  16         25.42         25.69         4.53 o
   4   5  16          2.05          6.19         4.57 o
   5   5  16          0.47          3.58         4.58 o
  -4   6  16          1.48          6.20         3.07 o
  -3   6  16          3.26          1.32         3.26 o
  -2   6  16        391.43        406.61        11.37 o
  -1   6  16        314.35        310.94         7.27 o
   0   6  16        347.27        356.76         6.30 o
   1   6  16        314.36        297.70        12.06 o
   2   6  16        391.43        377.62         8.11 o
   3   6  16          3.26          0.48         4.62 o
   4   6  16          1.48          0.80         5.63 o
  -4   7  16          1.24          5.39         3.14 o
  -3   7  16          9.63          9.59         3.63 o
  -2   7  16         88.77         93.42         3.34 o
  -1   7  16         32.94         42.38         4.24 o
   0   7  16         67.49         74.45         4.52 o
   1   7  16         32.94         33.02         3.73 o
   2   7  16         88.77         88.31        11.18 o
   3   7  16          9.63         10.54         9.14 o
   4   7  16          1.24          3.78         5.48 o
  -4   8  16          0.10          1.52         3.10 o
  -3   8  16         10.05         12.10         3.58 o
  -2   8  16         44.38         42.83         3.01 o
  -1   8  16        350.79        377.95         5.51 o
   0   8  16        912.35        997.66        27.64 o
   1   8  16        350.80        348.12        17.75 o
   2   8  16         44.38         33.28         5.42 o
   3   8  16         10.05         17.33         5.53 o
   4   8  16          0.10          5.35         4.65 o
  -4   9  16          3.45          7.36         3.58 o
  -3   9  16         14.43         19.64         3.76 o
  -2   9  16          6.59          8.14         3.36 o
  -1   9  16         88.71         89.38         3.88 o
   0   9  16          7.92         14.10         3.71 o
   1   9  16         88.71         88.04         6.09 o
   2   9  16          6.59          7.97         8.19 o
   3   9  16         14.43         14.45         9.65 o
   4   9  16          3.45          7.62         5.88 o
  -4  10  16          0.73          4.51         3.21 o
  -3  10  16          0.81          3.67         3.84 o
  -2  10  16         19.81         18.71         3.75 o
  -1  10  16        256.31        270.19         5.11 o
   0  10  16        202.15        221.42         4.95 o
   1  10  16        256.31        261.07         6.23 o
   2  10  16         19.81         11.61         5.53 o
   3  10  16          0.81          7.37         5.63 o
   4  10  16          0.73          6.80         4.94 o
  -3  11  16          3.16          9.44         3.89 o
  -2  11  16          0.88          2.59         3.41 o
  -1  11  16         20.05         26.58         3.86 o
   0  11  16         97.63         98.11         4.18 o
   1  11  16         20.05         24.27         4.45 o
   2  11  16          0.88          2.36         5.26 o
   3  11  16          3.16          8.84         6.00 o
  -3  12  16          0.19          4.33         4.00 o
  -2  12  16         17.57         23.57         3.46 o
  -1  12  16         11.89         11.79         4.10 o
   0  12  16        204.38        207.82         4.56 o
   1  12  16         11.89          8.16         4.53 o
   2  12  16         17.57         22.84         5.73 o
   3  12  16          0.19          9.51         5.84 o
  -3  13  16          0.96          3.96         3.71 o
  -2  13  16          8.60          8.40         3.04 o
  -1  13  16         36.02         36.54         4.72 o
   0  13  16          2.64          2.50         4.27 o
   1  13  16         36.02         37.06         4.07 o
   2  13  16          8.60          8.48         5.84 o
   3  13  16          0.96          0.88         6.20 o
  -2  14  16          1.88          7.14         3.75 o
  -1  14  16         19.91         18.16         4.24 o
   0  14  16          3.02          3.96         4.57 o
   1  14  16         19.91         24.02         3.75 o
   2  14  16          1.88          3.87         4.97 o
  -1  15  16         10.74          9.97         4.22 o
   0  15  16         11.39          8.10         4.64 o
   1  15  16         10.74         11.77         4.10 o
   0  16  16          0.73          3.44         4.64 o
   1   0  17         40.96         38.56         3.45 o
   2   0  17        242.21        257.10         4.92 o
   3   0  17         91.75         98.92         8.84 o
   4   0  17         32.13         29.05         4.17 o
   5   0  17          0.01          7.29         3.95 o
  -5   1  17          0.23          4.59         4.37 o
  -4   1  17          9.52         10.69         3.56 o
  -3   1  17         36.44         31.71         3.06 o
  -2   1  17        116.20        126.32         4.13 o
  -1   1  17          1.12          6.68         3.30 o
   0   1  17         51.08         59.55         3.72 o
   1   1  17          1.12          3.30         4.01 o
   2   1  17        116.20        118.93         4.16 o
   3   1  17         36.44         32.33         4.62 o
   4   1  17          9.52          5.20         4.71 o
   5   1  17          0.23         -0.39         5.26 o
  -5   2  17          0.93          5.04         3.17 o
  -4   2  17         24.64         21.11         2.97 o
  -3   2  17        216.03        223.80         4.00 o
  -2   2  17         57.29         59.41         3.20 o
  -1   2  17         59.93         58.77         3.27 o
   0   2  17         86.08         94.69         4.42 o
   1   2  17         59.93         64.26         4.32 o
   2   2  17         57.29         57.87         4.70 o
   3   2  17        216.03        223.69         5.43 o
   4   2  17         24.64         23.81         4.80 o
   5   2  17          0.93          1.81         4.92 o
  -5   3  17          2.22          5.62         3.92 o
  -4   3  17          3.19          3.73         3.44 o
  -3   3  17         53.35         53.63         3.24 o
  -2   3  17        193.38        193.43         4.91 o
  -1   3  17        323.03        335.50         4.37 o
   0   3  17         10.26         14.32         3.27 o
   1   3  17        323.03        306.64         5.33 o
   2   3  17        193.38        182.97         6.09 o
   3   3  17         53.35         48.14         5.34 o
   4   3  17          3.19          3.89         4.00 o
   5   3  17          2.22          7.50         5.29 o
  -5   4  17          4.53          1.96         3.86 o
  -4   4  17         15.23         14.76         3.63 o
  -3   4  17         38.60         40.50         2.97 o
  -2   4  17        339.64        362.17         5.54 o
  -1   4  17        110.08        113.99         4.42 o
   0   4  17         17.38         19.13         3.48 o
   1   4  17        110.08        104.01         6.03 o
   2   4  17        339.64        326.28         6.65 o
   3   4  17         38.60         33.74         5.77 o
   4   4  17         15.23         16.93         4.99 o
   5   4  17          4.53          2.78         5.29 o
  -4   5  17          6.61          2.99         3.38 o
  -3   5  17         33.72         29.05         3.32 o
  -2   5  17        158.11        162.78         4.05 o
  -1   5  17         95.83        100.63         3.47 o
   0   5  17        232.26        229.30         5.02 o
   1   5  17         95.83         92.60         5.70 o
   2   5  17        158.11        154.03         7.53 o
   3   5  17         33.72         34.93         5.48 o
   4   5  17          6.61          5.09         5.53 o
  -4   6  17         13.66         15.99         3.16 o
  -3   6  17         24.52         27.66         3.11 o
  -2   6  17        172.82        180.16         3.72 o
  -1   6  17        356.20        373.21         4.66 o
   0   6  17          0.00          3.10         3.13 o
   1   6  17        356.20        351.54        11.26 o
   2   6  17        172.82        168.45         5.89 o
   3   6  17         24.52         27.58        10.23 o
   4   6  17         13.66         13.92         5.52 o
  -4   7  17          6.41         14.40         2.91 o
  -3   7  17          3.62          6.42         3.73 o
  -2   7  17         28.62         29.87         3.26 o
  -1   7  17        217.72        244.34         5.42 o
   0   7  17          0.27         -1.80         4.19 o
   1   7  17        217.72        208.02         6.18 o
   2   7  17         28.62         26.53         4.42 o
   3   7  17          3.62          6.22         5.42 o
   4   7  17          6.41          7.47         4.65 o
  -4   8  17          4.10          4.98         3.03 o
  -3   8  17          3.74          5.95         3.32 o
  -2   8  17         64.01         63.67         4.68 o
  -1   8  17         91.87         94.30         4.14 o
   0   8  17          1.13          4.53         4.46 o
   1   8  17         91.86         90.48         6.61 o
   2   8  17         64.01         57.67         4.99 o
   3   8  17          3.74          9.84         5.48 o
   4   8  17          4.10          3.52         5.82 o
  -4   9  17          0.03          2.09         3.37 o
  -3   9  17          3.18          1.93         3.44 o
  -2   9  17          2.79         -0.05         3.64 o
  -1   9  17        109.79         97.02         4.32 o
   0   9  17        375.19        385.26         5.89 o
   1   9  17        109.79        116.15        11.04 o
   2   9  17          2.79          5.68         4.56 o
   3   9  17          3.18          6.43         5.69 o
   4   9  17          0.03          6.07         6.00 o
  -4  10  17          0.41          1.58         4.16 o
  -3  10  17          3.17          8.08         3.25 o
  -2  10  17         20.62         26.48         3.38 o
  -1  10  17         10.82          5.30         3.20 o
   0  10  17         40.37         40.83         3.84 o
   1  10  17         10.82         12.69         4.05 o
   2  10  17         20.62         17.78         5.63 o
   3  10  17          3.17          4.53         5.84 o
   4  10  17          0.41         -0.01         6.20 o
  -3  11  17          0.51          4.67         3.46 o
  -2  11  17         14.47         16.34         3.13 o
  -1  11  17         65.74         66.45         4.53 o
   0  11  17         38.91         43.07         4.88 o
   1  11  17         65.74         62.44         4.66 o
   2  11  17         14.47         12.97         6.51 o
   3  11  17          0.51          3.77         5.74 o
  -3  12  17          0.66         -0.07         3.29 o
  -2  12  17          2.38          4.12         3.55 o
  -1  12  17         27.54         34.26         4.82 o
   0  12  17         89.11         85.20         4.21 o
   1  12  17         27.54         22.72         4.67 o
   2  12  17          2.38          1.10         6.46 o
   3  12  17          0.66          3.28         5.00 o
  -2  13  17          7.76          6.34         4.02 o
  -1  13  17         10.78         11.48         3.58 o
   0  13  17         35.88         23.99         4.16 o
   1  13  17         10.78         10.51         4.18 o
   2  13  17          7.76         14.77         5.27 o
  -2  14  17          3.95          2.46         3.84 o
  -1  14  17         12.99         12.93         5.04 o
   0  14  17          7.38          7.26         3.92 o
   1  14  17         12.99         13.77         3.84 o
   2  14  17          3.95          8.99         5.11 o
  -1  15  17         12.42          3.99         4.89 o
   0  15  17          1.41          2.00         4.85 o
   1  15  17         12.42         10.88         4.42 o
   0   0  18          6.91         14.28         5.40 o
   1   0  18        318.52        332.66         7.25 o
   2   0  18         36.51         37.92         3.38 o
   3   0  18         18.75         14.19         3.24 o
   4   0  18          0.38          0.11         5.12 o
   5   0  18          0.10          2.08         5.00 o
  -5   1  18          0.83          3.00         3.25 o
  -4   1  18         12.41         13.91         2.92 o
  -3   1  18         42.34         43.32         3.52 o
  -2   1  18        540.12        552.58         5.23 o
  -1   1  18        188.78        176.83         4.13 o
   0   1  18         37.56         34.58         3.83 o
   1   1  18        188.78        177.66         5.04 o
   2   1  18        540.12        525.95         6.31 o
   3   1  18         42.34         41.77         4.85 o
   4   1  18         12.41         14.82         4.75 o
   5   1  18          0.83          2.23         5.68 o
  -5   2  18          0.39          1.04         4.12 o
  -4   2  18          2.49          4.15         3.22 o
  -3   2  18         38.85         42.03         4.10 o
  -2   2  18         42.03         44.74         3.98 o
  -1   2  18        176.85        177.84         3.98 o
   0   2  18         20.71         23.47         3.65 o
   1   2  18        176.85        171.95         5.01 o
   2   2  18         42.03         45.04         4.29 o
   3   2  18         38.85         35.23         4.69 o
   4   2  18          2.49          3.01         4.84 o
   5   2  18          0.39          1.39         5.36 o
  -4   3  18          0.19          4.15         3.65 o
  -3   3  18         50.74         48.65         3.40 o
  -2   3  18        211.48        223.66         3.86 o
  -1   3  18        158.08        165.67         4.90 o
   0   3  18         69.28         74.61         5.07 o
   1   3  18        158.08        151.81         4.68 o
   2   3  18        211.48        199.72         6.25 o
   3   3  18         50.74         48.65         5.16 o
   4   3  18          0.19          0.47         4.86 o
  -4   4  18          3.10         -0.44         3.52 o
  -3   4  18         60.43         60.51         3.83 o
  -2   4  18          1.52          5.13         3.17 o
  -1   4  18        205.79        224.77         4.59 o
   0   4  18         17.77         17.25         3.95 o
   1   4  18        205.79        203.03         4.89 o
   2   4  18          1.52          0.88         7.75 o
   3   4  18         60.43         54.84         5.48 o
   4   4  18          3.10          1.72         5.16 o
  -4   5  18         16.54         19.09         3.96 o
  -3   5  18          1.98          3.80         3.64 o
  -2   5  18          4.00          6.08         2.78 o
  -1   5  18         15.57         18.50         3.97 o
   0   5  18         92.89         98.73         4.22 o
   1   5  18         15.57          4.25         6.20 o
   2   5  18          4.00          9.46         5.24 o
   3   5  18          1.98          4.75         5.27 o
   4   5  18         16.54         18.20         5.69 o
  -4   6  18          7.61         11.42         4.09 o
  -3   6  18         19.55         14.71         3.74 o
  -2   6  18          6.37          7.24         2.91 o
  -1   6  18         44.26         48.51         3.65 o
   0   6  18          9.72          8.68         4.01 o
   1   6  18         44.26         47.22         5.58 o
   2   6  18          6.37         13.43         5.21 o
   3   6  18         19.55         13.94         5.48 o
   4   6  18          7.61          6.14         5.58 o
  -4   7  18          1.21          2.14         3.64 o
  -3   7  18         13.03         17.65         3.76 o
  -2   7  18         14.91         15.95         3.28 o
  -1   7  18          3.37          5.06         4.16 o
   0   7  18         80.00         82.61         4.47 o
   1   7  18          3.37          4.17         5.99 o
   2   7  18         14.91         17.01         4.74 o
   3   7  18         13.02         13.82         7.53 o
   4   7  18          1.21          6.27         5.79 o
  -4   8  18          0.10          5.82         3.64 o
  -3   8  18          7.69          5.05         3.12 o
  -2   8  18         12.07          9.74         3.67 o
  -1   8  18         32.60         31.25         4.44 o
   0   8  18          0.23         -1.10         3.32 o
   1   8  18         32.60         34.61         5.48 o
   2   8  18         12.07          7.96         5.52 o
   3   8  18          7.69          5.97         3.97 o
   4   8  18          0.10          1.67         8.19 o
  -4   9  18          1.55          2.29         3.68 o
  -3   9  18          1.00         -0.99         3.12 o
  -2   9  18          8.03          9.74         3.02 o
  -1   9  18          1.87          3.25         3.53 o
   0   9  18          1.75          4.04         3.36 o
   1   9  18          1.87          2.77         4.01 o
   2   9  18          8.03          7.98         9.14 o
   3   9  18          1.00          6.23         5.85 o
   4   9  18          1.55          0.36         6.25 o
  -3  10  18          0.75          5.75         3.52 o
  -2  10  18         14.87         14.98         3.80 o
  -1  10  18          1.15          1.71         3.98 o
   0  10  18         55.64         60.41         4.85 o
   1  10  18          1.15         -0.57         4.51 o
   2  10  18         14.87         10.42         5.74 o
   3  10  18          0.75         -1.15         5.68 o
  -3  11  18          4.11          3.87         4.04 o
  -2  11  18          3.81          3.69         3.15 o
  -1  11  18         11.15          9.85         3.93 o
   0  11  18          5.46          8.82         5.00 o
   1  11  18         11.15          9.15         3.86 o
   2  11  18          3.81          5.48         5.68 o
   3  11  18          4.11          5.42         4.84 o
  -3  12  18          2.44          2.87         4.16 o
  -2  12  18          0.03          1.77         3.55 o
  -1  12  18         10.58         12.10         4.02 o
   0  12  18          1.06          0.45         4.02 o
   1  12  18         10.59         11.84         4.87 o
   2  12  18          0.03         -0.66         8.48 o
   3  12  18          2.44          5.10         5.03 o
  -2  13  18          0.40          2.53         3.82 o
  -1  13  18          1.56          5.43         4.85 o
   0  13  18         16.86         16.25         3.78 o
   1  13  18          1.56          1.09         3.86 o
   2  13  18          0.40          3.95         5.42 o
  -1  14  18          6.30          9.28         5.16 o
   0  14  18          1.33          3.11         5.01 o
   1  14  18          6.30          3.24         3.85 o
   0  15  18          2.99          4.47         5.11 o
   1   0  19        112.50        122.56         4.68 o
   2   0  19         79.05         74.23         3.91 o
   3   0  19         38.90         34.67         3.53 o
   4   0  19          5.53          9.60         3.72 o
  -4   1  19          2.24          1.74         4.08 o
  -3   1  19         38.56         39.57         3.56 o
  -2   1  19         45.07         44.54         3.89 o
  -1   1  19         35.10         31.02         3.59 o
   0   1  19          5.56          6.78         3.56 o
   1   1  19         35.10         33.45         4.27 o
   2   1  19         45.07         38.95         3.62 o
   3   1  19         38.56         39.71         3.98 o
   4   1  19          2.24          2.75         4.83 o
  -4   2  19          1.55          5.22         3.35 o
  -3   2  19         30.29         28.59         3.65 o
  -2   2  19         27.33         25.44         3.66 o
  -1   2  19         31.09         30.97         3.53 o
   0   2  19         79.20         77.02         4.12 o
   1   2  19         31.09         30.71         4.26 o
   2   2  19         27.33         24.31         4.15 o
   3   2  19         30.29         32.01         5.07 o
   4   2  19          1.55         -1.37         4.10 o
  -4   3  19          0.08          2.66         3.65 o
  -3   3  19          5.13          4.78         3.17 o
  -2   3  19         87.28         89.80         4.22 o
  -1   3  19         14.49          9.61         3.07 o
   0   3  19         21.65         21.06         4.83 o
   1   3  19         14.49         14.21         4.18 o
   2   3  19         87.28         72.21         5.70 o
   3   3  19          5.13         10.23         5.32 o
   4   3  19          0.08          1.76         4.99 o
  -4   4  19          1.96         -0.53         3.01 o
  -3   4  19          0.28          2.40         3.69 o
  -2   4  19         33.13         35.06         3.52 o
  -1   4  19          1.90         -0.45         3.33 o
   0   4  19         12.67         13.29         3.30 o
   1   4  19          1.90          4.51         4.56 o
   2   4  19         33.13         35.01         5.10 o
   3   4  19          0.28         -0.86         5.32 o
   4   4  19          1.96         -1.19         5.74 o
  -4   5  19          0.82          4.92         3.98 o
  -3   5  19          3.44          6.37         3.40 o
  -2   5  19         28.69         33.82         3.57 o
  -1   5  19          2.48         -0.52         4.11 o
   0   5  19         16.06         23.70         4.06 o
   1   5  19          2.48          7.19         4.24 o
   2   5  19         28.69         28.30         5.39 o
   3   5  19          3.44          6.53         5.43 o
   4   5  19          0.82         -0.84         5.58 o
  -4   6  19          5.11          7.76         4.02 o
  -3   6  19         12.79         16.80         3.08 o
  -2   6  19          0.45          4.00         3.56 o
  -1   6  19         71.80         75.82         3.78 o
   0   6  19         79.70         81.46         4.99 o
   1   6  19         71.80         67.88         5.53 o
   2   6  19          0.45         -1.83         5.38 o
   3   6  19         12.79         10.29         4.62 o
   4   6  19          5.11         -1.50         5.89 o
  -4   7  19          3.24          2.91         4.18 o
  -3   7  19          3.22          6.77         3.85 o
  -2   7  19          0.65          6.43         3.30 o
  -1   7  19         55.30         55.17         3.38 o
   0   7  19          1.62          3.69         4.17 o
   1   7  19         55.30         45.48         6.01 o
   2   7  19          0.65          1.86         5.48 o
   3   7  19          3.22          3.53         4.46 o
   4   7  19          3.25          5.08         6.05 o
  -4   8  19          2.13          6.15         3.46 o
  -3   8  19          8.00          9.65         3.46 o
  -2   8  19          1.48          5.94         3.69 o
  -1   8  19         23.97         29.77         4.49 o
   0   8  19         14.55         17.81         4.53 o
   1   8  19         23.97         16.57         6.24 o
   2   8  19          1.48          0.50         5.56 o
   3   8  19          8.00          7.68         4.62 o
   4   8  19          2.13          4.25         6.15 o
  -3   9  19          6.54         13.65         3.30 o
  -2   9  19          3.28          8.36         3.33 o
  -1   9  19          6.71          9.70         3.67 o
   0   9  19         75.56         71.97         5.05 o
   1   9  19          6.71         10.63         5.90 o
   2   9  19          3.28         12.40         4.44 o
   3   9  19          6.54         20.05         6.05 o
  -3  10  19          1.19          6.40         3.66 o
  -2  10  19          0.45          2.17         3.42 o
  -1  10  19          2.01          3.91         4.04 o
   0  10  19          0.41         -3.60         3.87 o
   1  10  19          2.01          2.54         3.94 o
   2  10  19          0.45          8.63         5.69 o
   3  10  19          1.19          2.68         4.81 o
  -3  11  19          0.70         -0.60         3.69 o
  -2  11  19          4.49          7.90         3.59 o
  -1  11  19          3.17          6.78         4.76 o
   0  11  19         15.79         23.83         5.47 o
   1  11  19          3.17          3.32         4.04 o
   2  11  19          4.49         -0.01         8.77 o
   3  11  19          0.70          0.13         8.19 o
  -2  12  19          4.03          1.21         4.41 o
  -1  12  19          4.20          7.49         4.22 o
   0  12  19          1.11          9.59         5.63 o
   1  12  19          4.20          7.83         4.98 o
   2  12  19          4.03         17.26         6.67 o
  -2  13  19          0.74          2.47         4.35 o
  -1  13  19          2.90          0.03         5.02 o
   0  13  19          0.38         -0.41         5.63 o
   1  13  19          2.90          6.41         5.08 o
   2  13  19          0.74          5.63         5.08 o
  -1  14  19          4.24          0.44         4.95 o
   0  14  19          1.96         -3.65         4.94 o
   1  14  19          4.24          0.89         3.97 o
   0   0  20        328.95        352.51         6.92 o
   1   0  20         12.68         15.03         3.93 o
   2   0  20         30.81         25.29         3.30 o
   3   0  20          3.54          4.09         3.20 o
   4   0  20          7.31         11.80         4.11 o
  -4   1  20          0.62          1.59         4.38 o
  -3   1  20          4.19          3.86         4.07 o
  -2   1  20          5.26          6.04         3.72 o
  -1   1  20         31.07         35.61         3.51 o
   0   1  20         12.84         15.45         3.72 o
   1   1  20         31.07         30.06         4.51 o
   2   1  20          5.26         10.06         3.76 o
   3   1  20          4.19          1.90         3.32 o
   4   1  20          0.62          3.84         4.93 o
  -4   2  20          9.25         10.84         3.21 o
  -3   2  20         15.51         16.24         3.93 o
  -2   2  20          3.06          3.87         3.58 o
  -1   2  20         17.20         15.87         3.50 o
   0   2  20          4.87          8.04         3.71 o
   1   2  20         17.20         18.31         4.45 o
   2   2  20          3.06          3.77         4.01 o
   3   2  20         15.51         22.59         4.14 o
   4   2  20          9.25          9.71         4.99 o
  -4   3  20          0.37          1.94         3.86 o
  -3   3  20         18.06         25.17         3.37 o
  -2   3  20         20.81         20.42         3.53 o
  -1   3  20        114.07        121.69         4.04 o
   0   3  20          1.75         -0.78         3.71 o
   1   3  20        114.06        112.31         4.95 o
   2   3  20         20.81         20.78         4.20 o
   3   3  20         18.06         23.74         5.63 o
   4   3  20          0.37          4.31         5.27 o
  -4   4  20          2.85          6.08         4.03 o
  -3   4  20          8.56         13.70         3.76 o
  -2   4  20         38.12         39.69         3.67 o
  -1   4  20          8.16          6.41         4.02 o
   0   4  20         50.55         55.58         4.99 o
   1   4  20          8.16          9.16         4.15 o
   2   4  20         38.12         34.25         5.35 o
   3   4  20          8.56         11.58         5.62 o
   4   4  20          2.85         11.79         6.53 o
  -4   5  20          3.24          4.28         3.10 o
  -3   5  20          1.09          2.93         3.29 o
  -2   5  20          3.79          5.16         3.55 o
  -1   5  20          5.33          7.39         4.05 o
   0   5  20          1.02         -2.70         4.02 o
   1   5  20          5.33          3.56         4.50 o
   2   5  20          3.79          4.02         5.27 o
   3   5  20          1.09          6.09         5.53 o
   4   5  20          3.24          2.34         5.79 o
  -4   6  20          2.31          4.05         3.78 o
  -3   6  20          3.53          7.80         3.43 o
  -2   6  20         25.27         27.85         3.78 o
  -1   6  20         27.28         36.12         3.71 o
   0   6  20         31.57         31.09         4.26 o
   1   6  20         27.28         28.59         5.00 o
   2   6  20         25.27         33.29         5.52 o
   3   6  20          3.53          7.25         5.63 o
   4   6  20          2.31          4.17         6.00 o
  -4   7  20          1.14          1.15         3.35 o
  -3   7  20          8.46          9.18         3.96 o
  -2   7  20          8.80         10.28         3.10 o
  -1   7  20         18.91         18.57         3.35 o
   0   7  20          4.63          9.39         4.46 o
   1   7  20         18.91         21.60         4.65 o
   2   7  20          8.80          8.58         4.81 o
   3   7  20          8.46          7.23         5.84 o
   4   7  20          1.14         -0.32         5.08 o
  -3   8  20          1.41          0.59         3.67 o
  -2   8  20          2.59          2.95         3.93 o
  -1   8  20          5.13          4.66         4.23 o
   0   8  20          0.15          2.05         4.00 o
   1   8  20          5.13          3.63         5.97 o
   2   8  20          2.59         -0.22         5.63 o
   3   8  20          1.41          0.17         6.03 o
  -3   9  20          7.00          8.85         3.32 o
  -2   9  20          8.41         10.91         3.50 o
  -1   9  20          5.91         12.73         4.60 o
   0   9  20         42.43         45.07         5.42 o
   1   9  20          5.91          7.01         6.28 o
   2   9  20          8.41         12.23         4.84 o
   3   9  20          7.00          6.56         6.04 o
  -3  10  20          0.98         -0.14         3.74 o
  -2  10  20          3.36          7.36         3.96 o
  -1  10  20          0.96         -1.58         4.35 o
   0  10  20         29.33         28.10         5.48 o
   1  10  20          0.96          4.87         6.25 o
   2  10  20          3.36          2.41         5.84 o
   3  10  20          0.98         -0.68         4.81 o
  -2  11  20          3.20          5.76         3.65 o
  -1  11  20         14.26         13.57         4.76 o
   0  11  20          2.58         10.44         4.35 o
   1  11  20         14.26         13.16         6.39 o
   2  11  20          3.20          7.14         6.10 o
  -2  12  20          0.60          4.47         4.25 o
  -1  12  20          0.20          1.60         4.18 o
   0  12  20          0.84          7.12         8.99 o
   1  12  20          0.20         -0.35         4.99 o
   2  12  20          0.60          2.21         6.88 o
  -1  13  20          5.00          5.76         3.97 o
   0  13  20          3.22          6.12         4.65 o
   1  13  20          5.00          4.59         4.49 o
   1   0  21          3.65          8.58         3.75 o
   2   0  21         55.95         53.75         3.84 o
   3   0  21          0.03          3.02         3.49 o
   4   0  21          1.98          5.74         4.20 o
  -4   1  21          1.72          2.55         4.40 o
  -3   1  21          0.31          3.29         3.89 o
  -2   1  21         21.34         13.86         4.20 o
  -1   1  21         86.50         82.26         4.26 o
   0   1  21        335.92        285.14         4.71 o
   1   1  21         86.50         76.39         4.50 o
   2   1  21         21.34         15.79         4.44 o
   3   1  21          0.31          4.45         3.86 o
   4   1  21          1.72          3.97         3.79 o
  -4   2  21          0.54          4.50         4.59 o
  -3   2  21          0.82          1.42         4.04 o
  -2   2  21         14.94         13.77         3.37 o
  -1   2  21        243.16        228.56         5.84 o
   0   2  21         70.86         66.05         3.94 o
   1   2  21        243.16        220.11         5.98 o
   2   2  21         14.94         15.21         4.34 o
   3   2  21          0.82          3.05         4.31 o
   4   2  21          0.54          4.88         5.21 o
  -4   3  21          0.55          2.26         4.30 o
  -3   3  21         12.65         15.38         3.93 o
  -2   3  21         19.07         22.34         4.22 o
  -1   3  21         36.82         39.97         3.76 o
   0   3  21        256.73        250.95         5.85 o
   1   3  21         36.82         34.78         4.33 o
   2   3  21         19.07         21.77         4.32 o
   3   3  21         12.65         11.77         5.63 o
   4   3  21          0.55          7.53         5.89 o
  -4   4  21          3.03          2.82         4.17 o
  -3   4  21          1.13          5.99         3.82 o
  -2   4  21         15.93         15.89         4.19 o
  -1   4  21         46.76         38.84         4.19 o
   0   4  21        100.62         93.87         5.62 o
   1   4  21         46.76         42.89         4.66 o
   2   4  21         15.93         13.66         4.23 o
   3   4  21          1.13         -1.18         5.63 o
   4   4  21          3.03         -1.50         5.99 o
  -4   5  21          9.91         12.69         4.22 o
  -3   5  21          4.68          9.69         3.82 o
  -2   5  21          8.79          8.19         3.70 o
  -1   5  21        112.87        117.25         4.73 o
   0   5  21        257.06        229.98         5.49 o
   1   5  21        112.87        109.06         4.47 o
   2   5  21          8.79         10.16         5.32 o
   3   5  21          4.68          6.02         5.63 o
   4   5  21          9.91         15.06         6.31 o
  -3   6  21          1.00          0.41         3.19 o
  -2   6  21          7.15          5.71         3.41 o
  -1   6  21         32.25         27.46         4.16 o
   0   6  21         12.77         14.26         3.57 o
   1   6  21         32.25         28.66         5.01 o
   2   6  21          7.15         10.42         5.42 o
   3   6  21          1.00          5.70         5.79 o
  -3   7  21         12.74         18.77         3.69 o
  -2   7  21         15.12         17.89         3.38 o
  -1   7  21         29.07         29.66         3.85 o
   0   7  21         34.37         34.83         4.71 o
   1   7  21         29.06         25.60         4.81 o
   2   7  21         15.12         14.64         5.67 o
   3   7  21         12.74         15.27         5.89 o
  -3   8  21          4.81          8.44         4.00 o
  -2   8  21          5.81         11.68         3.93 o
  -1   8  21         15.20         18.54         3.80 o
   0   8  21          1.45          7.44         4.29 o
   1   8  21         15.20         12.72         4.29 o
   2   8  21          5.81          8.87         4.76 o
   3   8  21          4.81         -3.79         6.09 o
  -3   9  21          0.46          1.19         3.73 o
  -2   9  21          0.18          2.46         3.57 o
  -1   9  21          7.89          9.06         4.38 o
   0   9  21         16.42         13.18         6.43 o
   1   9  21          7.89          4.99         6.32 o
   2   9  21          0.18         -0.90         4.68 o
   3   9  21          0.46          0.36         6.05 o
  -2  10  21         13.88         15.20         4.23 o
  -1  10  21          1.04          2.58         5.48 o
   0  10  21          3.93          8.02         4.49 o
   1  10  21          1.04          5.02         6.39 o
   2  10  21         13.88         14.84         6.00 o
  -2  11  21          1.37          4.34         3.83 o
  -1  11  21          0.30          1.17         4.97 o
   0  11  21          0.29          6.73         5.63 o
   1  11  21          0.30          2.28         6.53 o
   2  11  21          1.37         10.11         6.35 o
  -1  12  21          1.35          0.14         5.08 o
   0  12  21          0.30          0.15         5.78 o
   1  12  21          1.35          1.87         5.45 o
   0  13  21          1.35          0.56         5.94 o
   0   0  22        248.06        210.74         6.68 o
   1   0  22          0.02          4.34         3.60 o
   2   0  22          2.07          5.09         3.98 o
   3   0  22          0.70          2.74         3.69 o
   4   0  22          1.80          2.92         4.03 o
  -4   1  22          1.29         -1.19         3.99 o
  -3   1  22          0.34          3.31         4.04 o
  -2   1  22          5.32         10.19         3.52 o
  -1   1  22         17.98         19.29         3.87 o
   0   1  22         58.62         46.32         3.89 o
   1   1  22         17.98         17.28         3.71 o
   2   1  22          5.31          9.68         4.61 o
   3   1  22          0.34          2.80         4.28 o
   4   1  22          1.29          2.55         4.68 o
  -4   2  22          0.23          1.76         4.78 o
  -3   2  22          1.13          4.72         4.04 o
  -2   2  22          0.04          3.93         3.79 o
  -1   2  22         54.05         44.60         4.27 o
   0   2  22          0.51          3.52         3.80 o
   1   2  22         54.05         46.86         4.40 o
   2   2  22          0.04          1.66         4.43 o
   3   2  22          1.13          0.91         4.06 o
   4   2  22          0.23          3.65         4.84 o
  -4   3  22          1.92          6.47         4.86 o
  -3   3  22          3.67          5.67         4.47 o
  -2   3  22          0.96          3.05         3.64 o
  -1   3  22         37.53         37.10         3.47 o
   0   3  22         27.67         20.51         4.09 o
   1   3  22         37.53         36.61         4.72 o
   2   3  22          0.97          4.59         4.29 o
   3   3  22          3.67          3.73         4.60 o
   4   3  22          1.92          7.77         5.03 o
  -3   4  22          2.28          5.62         4.64 o
  -2   4  22         12.77         15.73         3.86 o
  -1   4  22          2.27          2.77         4.24 o
   0   4  22          0.83          2.84         4.32 o
   1   4  22          2.27          6.51         4.35 o
   2   4  22         12.77         13.18         4.72 o
   3   4  22          2.28          5.05         5.68 o
  -3   5  22          3.29          5.65         3.64 o
  -2   5  22         20.47         22.09         4.42 o
  -1   5  22          1.25          4.50         3.61 o
   0   5  22          0.81          0.52         5.33 o
   1   5  22          1.25          1.43         4.66 o
   2   5  22         20.47         17.81         4.43 o
   3   5  22          3.29          2.88         5.73 o
  -3   6  22          7.59         11.97         4.04 o
  -2   6  22          7.24          7.61         3.77 o
  -1   6  22         32.54         32.82         4.19 o
   0   6  22          0.43          2.40         4.43 o
   1   6  22         32.54         28.33         4.13 o
   2   6  22          7.24          6.75         5.47 o
   3   6  22          7.59          7.96         5.84 o
  -3   7  22         19.55         21.39         3.38 o
  -2   7  22          6.46          7.95         3.86 o
  -1   7  22          1.82         -0.30         3.69 o
   0   7  22          0.01          2.75         3.98 o
   1   7  22          1.82          5.31         5.14 o
   2   7  22          6.46          9.87         7.97 o
   3   7  22         19.54         18.37         6.10 o
  -3   8  22          7.64          7.67         3.79 o
  -2   8  22          5.21         10.54         3.54 o
  -1   8  22          8.60          9.50         3.84 o
   0   8  22          6.68         17.34         5.42 o
   1   8  22          8.60         11.75         4.94 o
   2   8  22          5.21          9.42         6.60 o
   3   8  22          7.64         10.20         5.26 o
  -2   9  22         13.58         13.52         3.79 o
  -1   9  22          0.50          4.89         3.87 o
   0   9  22         21.14         21.58         4.45 o
   1   9  22          0.50          3.33         4.87 o
   2   9  22         13.58         12.96         6.67 o
  -2  10  22          2.37          3.09         4.33 o
  -1  10  22          0.74         -1.91         4.04 o
   0  10  22          3.94          0.69         5.63 o
   1  10  22          0.74          0.66         5.36 o
   2  10  22          2.37          7.48         6.67 o
  -1  11  22          2.18          1.59         3.34 o
   0  11  22          0.16         -0.08         4.62 o
   1  11  22          2.18          4.06         6.56 o
  -1  12  22          2.03          2.47         5.12 o
   0  12  22          1.13          1.74         6.21 o
   1  12  22          2.03          5.93         7.19 o
   1   0  23          5.21          2.81         4.03 o
   2   0  23          0.03          3.05         3.98 o
   3   0  23          0.20          1.75         3.73 o
  -3   1  23          3.33          7.72         3.88 o
  -2   1  23          4.13          4.23         3.45 o
  -1   1  23         17.91         15.79         4.08 o
   0   1  23          2.16          2.68         3.84 o
   1   1  23         17.91         15.92         3.94 o
   2   1  23          4.13          4.85         4.41 o
   3   1  23          3.33          3.72         3.88 o
  -3   2  23          2.90          8.01         4.58 o
  -2   2  23          6.22          4.50         3.94 o
  -1   2  23         10.37          8.65         4.09 o
   0   2  23          0.97          4.59         3.92 o
   1   2  23         10.37          8.68         4.35 o
   2   2  23          6.22          4.40         4.43 o
   3   2  23          2.90          1.66         4.23 o
  -3   3  23          1.19          7.34         4.76 o
  -2   3  23          8.61          9.81         3.33 o
  -1   3  23          7.14          7.19         3.80 o
   0   3  23         24.45         19.74         3.98 o
   1   3  23          7.14          8.24         4.64 o
   2   3  23          8.61          9.07         4.29 o
   3   3  23          1.19          2.19         4.69 o
  -3   4  23          2.87          2.68         4.59 o
  -2   4  23          5.83          5.54         3.71 o
  -1   4  23          1.88          6.14         4.23 o
   0   4  23          0.92          3.55         4.30 o
   1   4  23          1.88          2.74         4.70 o
   2   4  23          5.83          6.21         4.58 o
   3   4  23          2.87          7.42         5.00 o
  -3   5  23          3.72          3.60         4.67 o
  -2   5  23          0.13          3.99         4.42 o
  -1   5  23         21.78         23.73         4.30 o
   0   5  23          9.45          6.25         4.43 o
   1   5  23         21.78         16.79         4.53 o
   2   5  23          0.13          2.89         4.53 o
   3   5  23          3.72          2.60         5.94 o
  -3   6  23          3.82          6.31         4.67 o
  -2   6  23          6.43          5.20         3.48 o
  -1   6  23          1.03         -3.60         3.45 o
   0   6  23          2.22          1.96         5.96 o
   1   6  23          1.03          2.49         4.74 o
   2   6  23          6.43          9.08         4.61 o
   3   6  23          3.82          1.72         6.10 o
  -3   7  23          1.65          7.24         4.24 o
  -2   7  23          6.08          8.25         3.53 o
  -1   7  23          0.08          0.94         3.84 o
   0   7  23          4.40          3.27         5.41 o
   1   7  23          0.08          3.79         4.80 o
   2   7  23          6.08          5.08         4.72 o
   3   7  23          1.65          2.92         6.20 o
  -2   8  23          3.98          5.44         4.70 o
  -1   8  23          4.47          9.01         4.50 o
   0   8  23         10.70          7.98         4.64 o
   1   8  23          4.47          5.59         5.25 o
   2   8  23          3.98          6.35         6.10 o
  -2   9  23          2.64          7.64         3.18 o
  -1   9  23          0.36          3.35         4.58 o
   0   9  23          1.29         -0.09         5.57 o
   1   9  23          0.36          0.45         5.34 o
   2   9  23          2.64          3.89         6.14 o
  -1  10  23          0.35          1.00         4.13 o
   0  10  23          3.66          0.80         4.97 o
   1  10  23          0.35          2.65         5.63 o
  -1  11  23          2.67          2.94         4.84 o
   0  11  23          0.36         -0.65         5.88 o
   1  11  23          2.67          4.81         5.89 o
   0   0  24         36.89         31.83         5.63 o
   1   0  24         11.32         15.45         4.06 o
   2   0  24          1.87          5.16         4.23 o
   3   0  24          1.03         -0.03         3.59 o
  -3   1  24          4.04          2.26         4.21 o
  -2   1  24          2.14          4.04         3.35 o
  -1   1  24          6.71          6.65         4.12 o
   0   1  24          0.35          5.15         4.16 o
   1   1  24          6.71          5.75         3.89 o
   2   1  24          2.14          9.72         4.73 o
   3   1  24          4.04          5.06         4.93 o
  -3   2  24          5.42          7.08         5.07 o
  -2   2  24          5.33          9.73         4.27 o
  -1   2  24          6.99          8.10         4.35 o
   0   2  24          0.01          0.61         3.91 o
   1   2  24          6.99          9.46         3.89 o
   2   2  24          5.33         11.15         4.73 o
   3   2  24          5.42          5.54         5.18 o
  -3   3  24          0.10         -0.39         4.08 o
  -2   3  24          7.90          9.27         3.85 o
  -1   3  24          2.05          2.61         4.69 o
   0   3  24          0.01          3.10         4.11 o
   1   3  24          2.05          2.44         4.75 o
   2   3  24          7.90         10.46         4.58 o
   3   3  24          0.10          3.18         4.83 o
  -3   4  24          0.03          1.02         4.72 o
  -2   4  24          4.40          4.47         4.21 o
  -1   4  24          5.60          4.06         4.38 o
   0   4  24          9.17          6.60         4.46 o
   1   4  24          5.60         10.84         4.86 o
   2   4  24          4.40          7.83         4.60 o
   3   4  24          0.03          0.63         4.29 o
  -3   5  24          2.91          6.84         4.81 o
  -2   5  24          0.54          0.76         4.81 o
  -1   5  24          0.05          3.55         4.44 o
   0   5  24          1.35          1.70         4.49 o
   1   5  24          0.05          0.36         4.81 o
   2   5  24          0.54          3.46         4.58 o
   3   5  24          2.91          1.89         4.20 o
  -2   6  24          3.34         10.28         5.88 o
  -1   6  24          4.80          8.72         4.71 o
   0   6  24          1.98          6.34         4.76 o
   1   6  24          4.80          4.56         4.92 o
   2   6  24          3.34          5.98         4.86 o
  -2   7  24          1.08          2.82         4.70 o
  -1   7  24          0.66          1.10         3.88 o
   0   7  24          0.52          3.80         7.75 o
   1   7  24          0.66          0.00         5.00 o
   2   7  24          1.08          6.33         4.89 o
  -2   8  24          1.31          3.46         4.81 o
  -1   8  24          1.85          5.66         4.58 o
   0   8  24          3.61         10.65         4.73 o
   1   8  24          1.85         -1.68         5.56 o
   2   8  24          1.31          1.65         4.98 o
  -1   9  24          0.02          1.70         4.78 o
   0   9  24          1.47          4.85         7.24 o
   1   9  24          0.02          4.36         6.04 o
  -1  10  24          1.91          0.41         4.17 o
   0  10  24          1.24          1.34         4.54 o
   1  10  24          1.91          3.34         5.13 o
   1   0  25          2.16         -1.15         4.25 o
   2   0  25          0.81          1.52         4.36 o
   3   0  25          7.62         12.02         4.31 o
  -3   1  25          1.55          4.69         4.53 o
  -2   1  25          4.90          6.32         4.44 o
  -1   1  25          1.19          4.24         4.18 o
   0   1  25          0.00         -0.63         4.12 o
   1   1  25          1.19          2.24         4.08 o
   2   1  25          4.90          6.16         4.16 o
   3   1  25          1.55          3.28         5.00 o
  -3   2  25          0.35          4.03         5.21 o
  -2   2  25          2.57          2.54         3.75 o
  -1   2  25          0.60         -1.35         4.31 o
   0   2  25          8.53         10.34         4.28 o
   1   2  25          0.60         -0.35         4.15 o
   2   2  25          2.57          5.02         4.69 o
   3   2  25          0.35         -1.82         4.21 o
  -3   3  25          2.05         -0.38         5.21 o
  -2   3  25          6.98          8.28         4.10 o
  -1   3  25          0.06          0.92         4.01 o
   0   3  25          2.35          5.57         4.10 o
   1   3  25          0.06         -0.99         3.94 o
   2   3  25          6.98          8.74         4.72 o
   3   3  25          2.05         -1.73         4.98 o
  -2   4  25          0.17          3.51         3.94 o
  -1   4  25          4.06          5.64         5.58 o
   0   4  25          0.03         -0.80         4.44 o
   1   4  25          4.06          2.07         4.93 o
   2   4  25          0.17          4.55         4.75 o
  -2   5  25          0.40          6.75         4.72 o
  -1   5  25          1.04          2.40         4.43 o
   0   5  25          5.19          4.24         4.01 o
   1   5  25          1.04          4.60         4.93 o
   2   5  25          0.40          4.01         4.75 o
  -2   6  25          1.89         -0.33         5.61 o
  -1   6  25          1.31          3.66         4.56 o
   0   6  25          0.44         -0.55         4.99 o
   1   6  25          1.31         -2.27         5.36 o
   2   6  25          1.89          2.22         4.89 o
  -2   7  25          4.28         10.24         4.87 o
  -1   7  25          1.16          6.84         3.80 o
   0   7  25          7.89         11.35         6.29 o
   1   7  25          1.16          2.65         5.61 o
   2   7  25          4.28          1.49         5.31 o
  -1   8  25          2.51          5.31         4.77 o
   0   8  25          0.10          5.12         8.48 o
   1   8  25          2.51          4.25         5.89 o
  -1   9  25          2.29          6.59         4.86 o
   0   9  25          0.97         -3.80         5.85 o
   1   9  25          2.29          3.10         6.01 o
   0   0  26          3.93          9.04         6.20 o
   1   0  26          7.64          9.70         4.29 o
   2   0  26          8.66         10.30         4.51 o
  -2   1  26          0.81          2.19         4.64 o
  -1   1  26          1.58          2.78         4.43 o
   0   1  26          6.83          8.75         4.26 o
   1   1  26          1.58          4.24         4.25 o
   2   1  26          0.81         -0.31         4.47 o
  -2   2  26          1.86          4.59         5.84 o
  -1   2  26          1.10          2.28         3.82 o
   0   2  26          1.46          4.87         4.18 o
   1   2  26          1.10          0.81         4.02 o
   2   2  26          1.86          0.32         4.89 o
  -2   3  26          1.53          2.82         4.10 o
  -1   3  26          4.90          7.34         4.99 o
   0   3  26         10.30         14.22         4.42 o
   1   3  26          4.90          7.54         4.28 o
   2   3  26          1.53          0.86         4.84 o
  -2   4  26          0.46          1.32         4.25 o
  -1   4  26          2.69          6.83         5.84 o
   0   4  26          0.21          6.33         4.71 o
   1   4  26          2.69          3.76         4.39 o
   2   4  26          0.46         -1.47         5.38 o
  -2   5  26          1.49          0.57         4.13 o
  -1   5  26          5.08          5.06         5.78 o
   0   5  26          0.57          1.16         4.74 o
   1   5  26          5.08          9.62         5.17 o
   2   5  26          1.49          3.44         5.26 o
  -1   6  26          0.34          1.34         4.86 o
   0   6  26          7.24          9.19         4.57 o
   1   6  26          0.34         -0.80         5.26 o
  -1   7  26          0.58          5.85         4.86 o
   0   7  26          4.25          5.63         6.20 o
   1   7  26          0.58          2.07         5.88 o
   0   8  26          0.91         11.35         6.10 o
   1   0  27          1.23          2.79         4.27 o
   2   0  27          0.15          0.29         4.59 o
  -2   1  27          3.72          6.97         5.03 o
  -1   1  27          2.09          3.45         4.46 o
   0   1  27          0.50          1.44         4.41 o
   1   1  27          2.09          4.51         4.80 o
   2   1  27          3.72          3.30         4.74 o
  -2   2  27          0.15          2.63         6.10 o
  -1   2  27          0.69          0.94         4.73 o
   0   2  27          6.02          6.57         5.06 o
   1   2  27          0.69          1.97         4.35 o
   2   2  27          0.15          2.62         4.48 o
  -2   3  27          1.71          4.09         6.10 o
  -1   3  27          2.12          3.78         4.57 o
   0   3  27          1.35         -0.38         4.54 o
   1   3  27          2.12          7.35         5.19 o
   2   3  27          1.71          2.59         5.36 o
  -1   4  27          0.52          1.16         5.84 o
   0   4  27          0.03          0.48         4.69 o
   1   4  27          0.52          3.52         4.41 o
  -1   5  27          0.39          7.79         6.05 o
   0   5  27          0.69          4.40         5.11 o
   1   5  27          0.39          3.40         4.69 o
  -1   6  27          2.02          4.46         6.15 o
   0   6  27          0.33          4.94         6.15 o
   1   6  27          2.02          6.64         5.91 o
   0   0  28          3.17          4.01         7.29 o
   1   0  28          2.26          3.45         4.69 o
  -1   1  28          1.82          1.87         4.92 o
   0   1  28          1.46          4.11         4.48 o
   1   1  28          1.82          4.23         4.61 o
  -1   2  28          1.87          2.92         4.87 o
   0   2  28          0.84          3.40         4.76 o
   1   2  28          1.87          3.44         4.88 o
  -1   3  28          4.92          7.27         6.10 o
   0   3  28          7.32          7.62         4.86 o
   1   3  28          4.92          7.73         4.65 o
   0   4  28          0.31          1.19         4.85 o
                                                
