# Supplementary material for: (E)-N-(1,3-Benzodioxol-5-yl)-1-(4-{[1-(prop-2-en-1-yl)-1H-1,2,3-triazol-4-yl]meth­oxy}phen­yl)methanimine
Source: Acta Crystallogr Sect E Struct Rep Online. 2013 Sep 21;69(Pt 10):o1576. doi: 10.1107/S1600536813025749 (PMC3790434; doi:10.1107/S1600536813025749)
Supplement: Supplementary file 3 [file e-69-o1576-Isup3.cml]

<?xml version="1.0" encoding="UTF-8"?>
<cml convention="cmlDict:cmllite" xmlns="http://www.xml-cml.org/schema" xmlns:cmlDict="http://www.xml-cml.org/dictionary/cml/" xmlns:nameDict="http://www.xml-cml.org/dictionary/cml/name/">
  <molecule id="m1">
    <name dictRef="nameDict:unknown">(E)-N-(1,3-Benzodioxol-5-yl)-1-(4-{[1-(prop-2-en-1-yl)-1H-1,2,3-triazol-4-yl]methoxy}phenyl)methanimine</name>
    <atomArray>
      <atom id="a12" elementType="C">
        <label value="1" dictRef="cmlDict:locant"/>
      </atom>
      <atom id="a13" elementType="C">
        <label value="2" dictRef="cmlDict:locant"/>
      </atom>
      <atom id="a14" elementType="C">
        <label value="3" dictRef="cmlDict:locant"/>
      </atom>
      <atom id="a50" elementType="H"/>
      <atom id="a51" elementType="H"/>
      <atom id="a52" elementType="H"/>
      <atom id="a53" elementType="H"/>
      <atom id="a54" elementType="H"/>
      <atom id="a15" elementType="N" hydrogenCount="0">
        <label value="1" dictRef="cmlDict:locant"/>
        <label value="N" dictRef="cmlDict:locant"/>
      </atom>
      <atom id="a16" elementType="N" hydrogenCount="0">
        <label value="2" dictRef="cmlDict:locant"/>
        <label value="N'" dictRef="cmlDict:locant"/>
      </atom>
      <atom id="a17" elementType="N" hydrogenCount="0">
        <label value="3" dictRef="cmlDict:locant"/>
        <label value="N''" dictRef="cmlDict:locant"/>
      </atom>
      <atom id="a18" elementType="C" hydrogenCount="0">
        <label value="4" dictRef="cmlDict:locant"/>
      </atom>
      <atom id="a19" elementType="C">
        <label value="5" dictRef="cmlDict:locant"/>
      </atom>
      <atom id="a55" elementType="H"/>
      <atom id="a20" elementType="C">
        <label value="1" dictRef="cmlDict:locant"/>
        <label value="C" dictRef="cmlDict:locant"/>
      </atom>
      <atom id="a29" elementType="O" hydrogenCount="0">
        <label value="O" dictRef="cmlDict:locant"/>
      </atom>
      <atom id="a56" elementType="H"/>
      <atom id="a57" elementType="H"/>
      <atom id="a21" elementType="C" hydrogenCount="0">
        <label value="1" dictRef="cmlDict:locant"/>
      </atom>
      <atom id="a22" elementType="C">
        <label value="2" dictRef="cmlDict:locant"/>
      </atom>
      <atom id="a23" elementType="C">
        <label value="3" dictRef="cmlDict:locant"/>
      </atom>
      <atom id="a24" elementType="C" hydrogenCount="0">
        <label value="4" dictRef="cmlDict:locant"/>
      </atom>
      <atom id="a25" elementType="C">
        <label value="5" dictRef="cmlDict:locant"/>
      </atom>
      <atom id="a26" elementType="C">
        <label value="6" dictRef="cmlDict:locant"/>
      </atom>
      <atom id="a58" elementType="H"/>
      <atom id="a59" elementType="H"/>
      <atom id="a60" elementType="H"/>
      <atom id="a61" elementType="H"/>
      <atom id="a27" elementType="C">
        <label value="1" dictRef="cmlDict:locant"/>
        <label value="C" dictRef="cmlDict:locant"/>
      </atom>
      <atom id="a31" elementType="N" hydrogenCount="0">
        <label value="N" dictRef="cmlDict:locant"/>
      </atom>
      <atom id="a62" elementType="H"/>
      <atom id="a41" elementType="O" hydrogenCount="0">
        <label value="1" dictRef="cmlDict:locant"/>
        <label value="O" dictRef="cmlDict:locant"/>
      </atom>
      <atom id="a42" elementType="C">
        <label value="2" dictRef="cmlDict:locant"/>
      </atom>
      <atom id="a43" elementType="O" hydrogenCount="0">
        <label value="3" dictRef="cmlDict:locant"/>
        <label value="O'" dictRef="cmlDict:locant"/>
      </atom>
      <atom id="a44" elementType="C" hydrogenCount="0">
        <label value="3a" dictRef="cmlDict:locant"/>
      </atom>
      <atom id="a45" elementType="C">
        <label value="4" dictRef="cmlDict:locant"/>
      </atom>
      <atom id="a46" elementType="C" hydrogenCount="0">
        <label value="5" dictRef="cmlDict:locant"/>
      </atom>
      <atom id="a47" elementType="C">
        <label value="6" dictRef="cmlDict:locant"/>
      </atom>
      <atom id="a48" elementType="C">
        <label value="7" dictRef="cmlDict:locant"/>
      </atom>
      <atom id="a49" elementType="C" hydrogenCount="0">
        <label value="7a" dictRef="cmlDict:locant"/>
      </atom>
      <atom id="a63" elementType="H"/>
      <atom id="a64" elementType="H"/>
      <atom id="a65" elementType="H"/>
      <atom id="a66" elementType="H"/>
      <atom id="a67" elementType="H"/>
    </atomArray>
    <bondArray>
      <bond id="a12_a13" atomRefs2="a12 a13" order="S"/>
      <bond id="a13_a14" atomRefs2="a13 a14" order="D"/>
      <bond id="a12_a50" atomRefs2="a12 a50" order="S"/>
      <bond id="a12_a51" atomRefs2="a12 a51" order="S"/>
      <bond id="a13_a52" atomRefs2="a13 a52" order="S"/>
      <bond id="a14_a53" atomRefs2="a14 a53" order="S"/>
      <bond id="a14_a54" atomRefs2="a14 a54" order="S"/>
      <bond id="a15_a16" atomRefs2="a15 a16" order="S"/>
      <bond id="a16_a17" atomRefs2="a16 a17" order="D"/>
      <bond id="a17_a18" atomRefs2="a17 a18" order="S"/>
      <bond id="a18_a19" atomRefs2="a18 a19" order="D"/>
      <bond id="a15_a19" atomRefs2="a15 a19" order="S"/>
      <bond id="a19_a55" atomRefs2="a19 a55" order="S"/>
      <bond id="a12_a15" atomRefs2="a12 a15" order="S"/>
      <bond id="a20_a29" atomRefs2="a20 a29" order="S"/>
      <bond id="a20_a56" atomRefs2="a20 a56" order="S"/>
      <bond id="a20_a57" atomRefs2="a20 a57" order="S"/>
      <bond id="a18_a20" atomRefs2="a18 a20" order="S"/>
      <bond id="a21_a22" atomRefs2="a21 a22" order="D"/>
      <bond id="a22_a23" atomRefs2="a22 a23" order="S"/>
      <bond id="a23_a24" atomRefs2="a23 a24" order="D"/>
      <bond id="a24_a25" atomRefs2="a24 a25" order="S"/>
      <bond id="a25_a26" atomRefs2="a25 a26" order="D"/>
      <bond id="a26_a21" atomRefs2="a26 a21" order="S"/>
      <bond id="a22_a58" atomRefs2="a22 a58" order="S"/>
      <bond id="a23_a59" atomRefs2="a23 a59" order="S"/>
      <bond id="a25_a60" atomRefs2="a25 a60" order="S"/>
      <bond id="a26_a61" atomRefs2="a26 a61" order="S"/>
      <bond id="a29_a24" atomRefs2="a29 a24" order="S"/>
      <bond id="a27_a31" atomRefs2="a27 a31" order="D">
        <bondStereo atomRefs4="a21 a27 a31 a46">T</bondStereo>
      </bond>
      <bond id="a27_a62" atomRefs2="a27 a62" order="S"/>
      <bond id="a21_a27" atomRefs2="a21 a27" order="S"/>
      <bond id="a43_a42" atomRefs2="a43 a42" order="S"/>
      <bond id="a42_a41" atomRefs2="a42 a41" order="S"/>
      <bond id="a41_a49" atomRefs2="a41 a49" order="S"/>
      <bond id="a49_a44" atomRefs2="a49 a44" order="D"/>
      <bond id="a43_a44" atomRefs2="a43 a44" order="S"/>
      <bond id="a45_a46" atomRefs2="a45 a46" order="D"/>
      <bond id="a46_a47" atomRefs2="a46 a47" order="S"/>
      <bond id="a47_a48" atomRefs2="a47 a48" order="D"/>
      <bond id="a48_a49" atomRefs2="a48 a49" order="S"/>
      <bond id="a44_a45" atomRefs2="a44 a45" order="S"/>
      <bond id="a42_a63" atomRefs2="a42 a63" order="S"/>
      <bond id="a42_a64" atomRefs2="a42 a64" order="S"/>
      <bond id="a45_a65" atomRefs2="a45 a65" order="S"/>
      <bond id="a47_a66" atomRefs2="a47 a66" order="S"/>
      <bond id="a48_a67" atomRefs2="a48 a67" order="S"/>
      <bond id="a46_a31" atomRefs2="a46 a31" order="S"/>
    </bondArray>
  </molecule>
</cml>
